# Supplementary material for: Identification of a hippocampal lncRNA-regulating network in a natural aging rat model
Source: BMC Neurosci. 2022 Sep 28;23:56. doi: 10.1186/s12868-022-00743-7 (PMC9520886; doi:10.1186/s12868-022-00743-7)
Supplement: Supplementary file 1 — Additional file 1: The dramatically differentially expressed mRNAs in the aging and 9-month control groups. [file 12868_2022_743_MOESM1_ESM.xls]

gene id	gene name	description	GO_id	GO_term	KO_ID	KO_Description	kegg_id	kegg_term	locus	haima29_count	haima30_count	haima31_count	haima9_count	haima10_count	haima13_count	haima29_FPKM	haima30_FPKM	haima31_FPKM	haima9_FPKM	haima10_FPKM	haima13_FPKM	SL	QN	log2FC	Pvalue	Qvalue	updown
ENSRNOG00000061096	Rn7sl1	RNA, 7SL, cytoplasmic 1 [Source:RGD Symbol;Acc:8157638]	-	-	-	-	-	-	6:91456908-91457207	46971	0	0	0	0	0	12806.8156	0	0	0	0	0	4268.938534	0	Inf	3.19E-07	0.001054185	UP
ENSRNOG00000016275	Ttr	transthyretin [Source:RGD Symbol;Acc:3916]	GO:0032991|GO:0005576|GO:0009987|GO:0023052|GO:0098772|GO:0044237|GO:0038023|GO:0005615|GO:0051234|GO:0005515|GO:0042445|GO:0023051|GO:0042562|GO:0010469|GO:0006807|GO:0030545|GO:0050794|GO:0007165|GO:0007154|GO:0046483|GO:0044255|GO:0005102|GO:0006139|GO:0009966|GO:0010646|GO:0006575|GO:0042403|GO:0006629|GO:1901360|GO:0010817|GO:0070324|GO:0042802|GO:0046983|GO:0048018|GO:0006725|GO:0006066|GO:…	protein-containing complex|extracellular region|cellular process|signaling|molecular function regulator|cellular metabolic process|signaling receptor activity|extracellular space|establishment of localization|protein binding|hormone metabolic process|regulation of signaling|hormone binding|regulation of signaling receptor activity|nitrogen compound metabolic process|receptor regulator activity|re…	K20731	transthyretin[-]	rno04918	Thyroid hormone synthesis - Rattus norvegicus (rat)	18:15532963-15540177	166	41336	4618	1072	133	122	19.36974201	5270.184461	459.1041119	130.1073026	19.58468454	17.0639328	1916.219438	55.58530665	5.107415399	5.68E-05	0.037507035	UP
ENSRNOG00000058083	RF00017	7S RNA 2 [Source:MGI Symbol;Acc:MGI:97953]	-	-	-	-	-	-	6:91680229-91680528	1809	2587	2733	9222	9394	8754	493.2305293	770.7092991	634.8829628	2615.342848	3232.29328	2861.021547	632.9409304	2902.885892	-2.197345092	4.04E-27	9.35E-23	DOWN
ENSRNOG00000004089	Enpp2	ectonucleotide pyrophosphatase/phosphodiesterase 2 [Source:RGD Symbol;Acc:69298]	GO:0040011|GO:0008283|GO:0038024|GO:0022414|GO:0032502|GO:0000003|GO:0005576|GO:0002376|GO:0009987|GO:0005623|GO:0003824|GO:0048511|GO:0040012|GO:0044237|GO:0012505|GO:0030155|GO:0006955|GO:0009653|GO:0043229|GO:0030246|GO:0048646|GO:0050793|GO:0009056|GO:0042127|GO:0005615|GO:0051234|GO:0048523|GO:0048609|GO:0019222|GO:0048870|GO:0007275|GO:0009893|GO:0008284|GO:1901363|GO:0045785|GO:0044089|GO:…	locomotion|cell population proliferation|cargo receptor activity|reproductive process|developmental process|reproduction|extracellular region|immune system process|cellular process|cell|catalytic activity|rhythmic process|regulation of locomotion|cellular metabolic process|endomembrane system|regulation of cell adhesion|immune response|anatomical structure morphogenesis|intracellular organelle|ca…	K01122	ectonucleotide pyrophosphatase/phosphodiesterase family member 2[3.1.4.39]	rno00565	Ether lipid metabolism - Rattus norvegicus (rat)	7:94480396-94563001	1740	8232	2541	1383	924	700	53.66712192	277.4260482	66.77385169	44.36835892	35.96500045	25.87975792	132.6223406	35.40437243	1.905324373	3.21E-05	0.023206691	UP
ENSRNOG00000017560	Mdk	midkine [Source:RGD Symbol;Acc:69073]	GO:0040011|GO:0032502|GO:0005576|GO:0009987|GO:0023052|GO:0005623|GO:0098772|GO:0044237|GO:0033555|GO:0051301|GO:0038023|GO:0042995|GO:0048523|GO:0005515|GO:0019222|GO:0048870|GO:0007275|GO:0023051|GO:0050795|GO:0009893|GO:0009058|GO:0008219|GO:0002209|GO:0097367|GO:0007611|GO:0010469|GO:0006807|GO:0030545|GO:0050794|GO:0007165|GO:0007154|GO:0043167|GO:0048856|GO:0030900|GO:0008201|GO:0060548|GO:…	locomotion|developmental process|extracellular region|cellular process|signaling|cell|molecular function regulator|cellular metabolic process|multicellular organismal response to stress|cell division|signaling receptor activity|cell projection|negative regulation of cellular process|protein binding|regulation of metabolic process|cell motility|multicellular organism development|regulation of sign…	-	-	-	-	3:80841005-80842916	171	1095	300	141	144	137	19.39962717	135.7357627	28.99755426	16.63823415	20.61623401	18.6304063	61.37764804	18.62829149	1.720218001	0.000587626	0.18235602	UP
ENSRNOG00000031766	Mt-cyb	mitochondrially encoded cytochrome b [Source:RGD Symbol;Acc:620081]	GO:0016020|GO:0032991|GO:0032502|GO:0009987|GO:0005623|GO:0003824|GO:0044237|GO:0043229|GO:0070069|GO:0055114|GO:0070469|GO:0051234|GO:0007275|GO:0046034|GO:1990204|GO:0031300|GO:0016491|GO:0044877|GO:1902494|GO:0043167|GO:0048856|GO:0031224|GO:0043227|GO:0031090|GO:0045275|GO:0010033|GO:0009408|GO:0005737|GO:0031301|GO:1901698|GO:0031966|GO:0046677|GO:0006091|GO:0009266|GO:0007584|GO:0010035|GO:…	membrane|protein-containing complex|developmental process|cellular process|cell|catalytic activity|cellular metabolic process|intracellular organelle|cytochrome complex|oxidation-reduction process|respirasome|establishment of localization|multicellular organism development|ATP metabolic process|oxidoreductase complex|intrinsic component of organelle membrane|oxidoreductase activity|protein-contai…	K00412	ubiquinol-cytochrome c reductase cytochrome b subunit[-]	rno01100|rno04714|rno05016|rno05010|rno04932|rno05012|rno00190|rno04260	Metabolic pathways - Rattus norvegicus (rat)|Thermogenesis - Rattus norvegicus (rat)|Huntington disease - Rattus norvegicus (rat)|Alzheimer disease - Rattus norvegicus (rat)|Non-alcoholic fatty liver disease (NAFLD) - Rattus norvegicus (rat)|Parkinson disease - Rattus norvegicus (rat)|Oxidative phosphorylation - Rattus norvegicus (rat)|Cardiac muscle contraction - Rattus norvegicus (rat)	MT:14136-15278	1201	321	1073	2169	966	1721	85.94675135	25.10004482	65.42273719	161.4500006	87.23932607	147.6285802	58.82317779	132.1059689	-1.167239024	0.001629972	0.351820268	DOWN
ENSRNOG00000009263	Ifi27	interferon, alpha-inducible protein 27 [Source:RGD Symbol;Acc:69404]	GO:0016020|GO:0022414|GO:0000003|GO:0002376|GO:0009987|GO:0023052|GO:0005623|GO:0044237|GO:0012505|GO:0006955|GO:0043229|GO:0009056|GO:0051234|GO:0048523|GO:0005515|GO:0048609|GO:0019222|GO:0009892|GO:0009058|GO:0008219|GO:0006807|GO:0033036|GO:0050794|GO:0051707|GO:0007165|GO:0051641|GO:0007154|GO:0031224|GO:0043227|GO:0031090|GO:0005521|GO:0010033|GO:0005737|GO:0005635|GO:0051171|GO:0097190|GO:…	membrane|reproductive process|reproduction|immune system process|cellular process|signaling|cell|cellular metabolic process|endomembrane system|immune response|intracellular organelle|catabolic process|establishment of localization|negative regulation of cellular process|protein binding|multicellular organismal reproductive process|regulation of metabolic process|negative regulation of metabolic …	-	-	-	-	6:127327959-127334428	603	410	874	223	181	238	47.51741807	35.30216632	58.67988292	18.27811809	17.99954206	22.48095348	47.1664891	19.58620454	1.26792436	9.49E-10	7.31E-06	UP
ENSRNOG00000061299	LOC103694857	hemoglobin subunit beta-2 [Source:RGD Symbol;Acc:9218369]	GO:0009987|GO:0051234|GO:0043167|GO:0098869|GO:0009636|GO:0042493|GO:0043169|GO:0097237|GO:0015893|GO:0046872|GO:0015671	cellular process|establishment of localization|ion binding|cellular oxidant detoxification|response to toxic substance|response to drug|cation binding|cellular response to toxic substance|drug transport|metal ion binding|oxygen transport	K13823	hemoglobin subunit beta[-]	-	-	1:168957460-168958836	328	378	227	649	476	519	43.06446196	54.2273788	25.39295994	88.63009149	78.86786135	81.67995481	40.89493357	83.05930255	-1.022219637	1.19E-05	0.012495699	DOWN
ENSRNOG00000032320	AY172581.16	-	-	-	-	-	-	-	MT:9800-9867	0	38	47	1	0	0	0	49.94462285	48.16910773	1.250922953	0	0	32.70457686	0.416974318	6.293390211	5.17E-06	0.007971216	UP
ENSRNOG00000016957	Igfbp2	insulin-like growth factor binding protein 2 [Source:RGD Symbol;Acc:2873]	GO:0008283|GO:0016020|GO:0022414|GO:0032502|GO:0000003|GO:0005576|GO:0002376|GO:0009987|GO:0023052|GO:0005623|GO:0030155|GO:0040008|GO:0002684|GO:0043229|GO:0043627|GO:0042127|GO:0005615|GO:0005515|GO:0007275|GO:0023051|GO:0008284|GO:0045785|GO:0005886|GO:0001775|GO:0070661|GO:0002682|GO:0045321|GO:0071944|GO:0050794|GO:0007165|GO:0045177|GO:0007154|GO:0007155|GO:0048856|GO:0007568|GO:0043227|GO:…	cell population proliferation|membrane|reproductive process|developmental process|reproduction|extracellular region|immune system process|cellular process|signaling|cell|regulation of cell adhesion|regulation of growth|positive regulation of immune system process|intracellular organelle|response to estrogen|regulation of cell population proliferation|extracellular space|protein binding|multicellu…	-	-	-	-	9:80118029-80144789	58	1034	210	64	73	86	3.706391942	72.19814294	11.43365568	4.253942745	5.887034032	6.587579762	29.11273019	5.576185513	2.384299678	0.000552854	0.180082417	UP
ENSRNOG00000001092	Kl	Klotho [Source:RGD Symbol;Acc:620396]	GO:0016020|GO:0032502|GO:0005576|GO:0009987|GO:0023052|GO:0005623|GO:0003824|GO:0044237|GO:0055114|GO:0050793|GO:0005615|GO:0005515|GO:0019222|GO:0007275|GO:0023051|GO:0009893|GO:0009058|GO:0001503|GO:0005886|GO:0006807|GO:0071944|GO:0051094|GO:0050794|GO:0007165|GO:0016787|GO:0045177|GO:0007154|GO:0014823|GO:0048856|GO:0007568|GO:0031224|GO:0010033|GO:0070169|GO:0051171|GO:0016324|GO:1901698|GO:…	membrane|developmental process|extracellular region|cellular process|signaling|cell|catalytic activity|cellular metabolic process|oxidation-reduction process|regulation of developmental process|extracellular space|protein binding|regulation of metabolic process|multicellular organism development|regulation of signaling|positive regulation of metabolic process|biosynthetic process|ossification|pla…	K14756	klotho[3.2.1.31]	rno01100|rno04928|rno04211|rno04961|rno00040	Metabolic pathways - Rattus norvegicus (rat)|Parathyroid hormone synthesis, secretion and action - Rattus norvegicus (rat)|Longevity regulating pathway - Rattus norvegicus (rat)|Endocrine and other factor-regulated calcium reabsorption - Rattus norvegicus (rat)|Pentose and glucuronate interconversions - Rattus norvegicus (rat)	12:943006-987551	25	2530	274	77	10	14	0.532518841	58.88499803	4.972720111	1.706020862	0.268799391	0.357466796	21.46341233	0.777429017	4.787024693	2.89E-05	0.023059638	UP
ENSRNOG00000054582	LOC689064	beta-globin [Source:RGD Symbol;Acc:1597422]	GO:0009987|GO:0051234|GO:0043167|GO:0098869|GO:0009636|GO:0042493|GO:0043169|GO:0097237|GO:0015893|GO:0046872|GO:0015671	cellular process|establishment of localization|ion binding|cellular oxidant detoxification|response to toxic substance|response to drug|cation binding|cellular response to toxic substance|drug transport|metal ion binding|oxygen transport	K13823	hemoglobin subunit beta[-]	rno05144|rno05143	Malaria - Rattus norvegicus (rat)|African trypanosomiasis - Rattus norvegicus (rat)	AABR07024041.1:18003-19379	169	199	107	325	271	254	22.18863875	28.54835855	11.96932927	44.38331441	44.90171563	39.97443129	20.90210886	43.08648711	-1.043586973	9.95E-05	0.055732041	DOWN
ENSRNOG00000016057	Kcnj13	potassium voltage-gated channel subfamily J member 13 [Source:RGD Symbol;Acc:621661]	GO:0016020|GO:0005215|GO:0022857|GO:0051234|GO:0031224|GO:0015075|GO:0016021|GO:0015267|GO:0022890|GO:0022839|GO:0005216|GO:0008324|GO:0098657|GO:0043269|GO:0006811|GO:0055085|GO:0015276|GO:0034220|GO:0006812|GO:0005261|GO:0005244|GO:0046873|GO:0034765|GO:0015079|GO:0030001|GO:0005267|GO:0098655|GO:0015672|GO:0022834|GO:0022843|GO:0098662|GO:0006813|GO:0005249|GO:0005242|GO:0098659|GO:0071805|GO:…	membrane|transporter activity|transmembrane transporter activity|establishment of localization|intrinsic component of membrane|ion transmembrane transporter activity|integral component of membrane|channel activity|inorganic cation transmembrane transporter activity|ion gated channel activity|ion channel activity|cation transmembrane transporter activity|import into cell|regulation of ion transpor…	K05006	potassium inwardly-rectifying channel subfamily J member 13[-]	rno04974	Protein digestion and absorption - Rattus norvegicus (rat)	9:94487224-94495333	39	715	87	47	43	42	2.537832934	50.83774846	4.823464226	3.181163305	3.531121471	3.276068015	19.39968187	3.32945093	2.542676812	0.000786992	0.216675634	UP
ENSRNOG00000014347	Slc4a2	solute carrier family 4 member 2 [Source:RGD Symbol;Acc:3711]	GO:0016020|GO:0022414|GO:0032502|GO:0000003|GO:0009987|GO:0005623|GO:0005215|GO:0022857|GO:0051234|GO:0005515|GO:0048609|GO:0019725|GO:0007275|GO:0019953|GO:0005886|GO:0071944|GO:0045177|GO:0048856|GO:0031224|GO:0016324|GO:0055082|GO:0048731|GO:0019899|GO:0007276|GO:0016323|GO:0035295|GO:0042592|GO:0015075|GO:0016021|GO:0031226|GO:0006873|GO:0005887|GO:0071702|GO:0048878|GO:0015291|GO:0048232|GO:…	membrane|reproductive process|developmental process|reproduction|cellular process|cell|transporter activity|transmembrane transporter activity|establishment of localization|protein binding|multicellular organismal reproductive process|cellular homeostasis|multicellular organism development|sexual reproduction|plasma membrane|cell periphery|apical part of cell|anatomical structure development|intr…	K13855	solute carrier family 4 (anion exchanger), member 2[-]	rno04972|rno04970|rno04971|rno04976	Pancreatic secretion - Rattus norvegicus (rat)|Salivary secretion - Rattus norvegicus (rat)|Gastric acid secretion - Rattus norvegicus (rat)|Bile secretion - Rattus norvegicus (rat)	4:7264683-7281223	443	1494	653	402	380	330	8.940448427	32.94499949	11.22825024	8.438668885	9.678051107	7.983132125	17.70456605	8.699950705	1.025042351	0.002838598	0.41288213	UP
ENSRNOG00000020369	Igf2	insulin-like growth factor 2 [Source:RGD Symbol;Acc:2870]	GO:0040011|GO:0008283|GO:0016020|GO:0022414|GO:0032502|GO:0000003|GO:0005576|GO:0044093|GO:0002376|GO:0009987|GO:0001906|GO:0023052|GO:0003824|GO:0098772|GO:0040012|GO:0044237|GO:0002683|GO:0030155|GO:0040008|GO:0051301|GO:0050790|GO:0038023|GO:0006955|GO:0002684|GO:0009653|GO:0055114|GO:0048646|GO:0003006|GO:0050793|GO:0042127|GO:0005615|GO:0048523|GO:0005515|GO:0019222|GO:0043085|GO:0048870|GO:…	locomotion|cell population proliferation|membrane|reproductive process|developmental process|reproduction|extracellular region|positive regulation of molecular function|immune system process|cellular process|cell killing|signaling|catalytic activity|molecular function regulator|regulation of locomotion|cellular metabolic process|negative regulation of immune system process|regulation of cell adhe…	K13769	insulin-like growth factor 2[-]	rno05200|rno04151|rno04010|rno04014|rno05205|rno05225	Pathways in cancer - Rattus norvegicus (rat)|PI3K-Akt signaling pathway - Rattus norvegicus (rat)|MAPK signaling pathway - Rattus norvegicus (rat)|Ras signaling pathway - Rattus norvegicus (rat)|Proteoglycans in cancer - Rattus norvegicus (rat)|Hepatocellular carcinoma - Rattus norvegicus (rat)	1:215828102-215846911	238	2703	574	308	194	215	3.307981887	41.05017347	6.797363101	4.452757934	3.402798287	3.582014249	17.05183949	3.81252349	2.161109248	0.000367679	0.144123857	UP
ENSRNOG00000029070	AY172581.1	-	-	-	-	-	-	-	MT:7693-7756	0	0	45	0	0	0	0	0	49.00122936	0	0	0	16.33374312	0	Inf	0.001543499	0.341550656	UP
ENSRNOG00000039107	Mfrp	membrane frizzled-related protein [Source:RGD Symbol;Acc:1307477]	GO:0016020|GO:0032502|GO:0009987|GO:0009653|GO:0007275|GO:0048856|GO:0031224|GO:0060041|GO:0009887|GO:0030154|GO:0048468|GO:0048731|GO:0048513|GO:0016021|GO:0050877|GO:0007399|GO:0022008|GO:0007600|GO:0007423|GO:0048880|GO:0030182|GO:0048666|GO:0042461|GO:0001654|GO:0150063|GO:0048699|GO:0050953|GO:0048592|GO:0043010|GO:0007601|GO:0042462|GO:0001754	membrane|developmental process|cellular process|anatomical structure morphogenesis|multicellular organism development|anatomical structure development|intrinsic component of membrane|retina development in camera-type eye|animal organ morphogenesis|cell differentiation|cell development|system development|animal organ development|integral component of membrane|nervous system process|nervous system …	-	-	-	-	8:48437918-48443421	40	1665	209	35	23	12	0.912144026	41.4856937	4.060599092	0.830163779	0.661871459	0.328019346	15.4861456	0.606684861	4.67388699	9.87E-07	0.002282597	UP
ENSRNOG00000062101	Ace	angiotensin I converting enzyme [Source:RGD Symbol;Acc:2493]	GO:0040011|GO:0008283|GO:0016020|GO:0022414|GO:0032502|GO:0000003|GO:0005576|GO:0044093|GO:0002376|GO:0044092|GO:0009987|GO:0005623|GO:0003824|GO:0040012|GO:0044237|GO:0051099|GO:0012505|GO:0050790|GO:0009653|GO:0043229|GO:0048646|GO:0003006|GO:0050793|GO:0009056|GO:0042127|GO:0007631|GO:0005615|GO:0042995|GO:0051234|GO:0048523|GO:0045178|GO:0005515|GO:0048609|GO:0019222|GO:0043085|GO:0048870|GO:…	locomotion|cell population proliferation|membrane|reproductive process|developmental process|reproduction|extracellular region|positive regulation of molecular function|immune system process|negative regulation of molecular function|cellular process|cell|catalytic activity|regulation of locomotion|cellular metabolic process|positive regulation of binding|endomembrane system|regulation of catalyti…	K01283	peptidyl-dipeptidase A[3.4.15.1]	rno05142|rno05410|rno04924|rno04614	Chagas disease (American trypanosomiasis) - Rattus norvegicus (rat)|Hypertrophic cardiomyopathy (HCM) - Rattus norvegicus (rat)|Renin secretion - Rattus norvegicus (rat)|Renin-angiotensin system - Rattus norvegicus (rat)	10:94170766-94187822	117	1526	342	198	158	186	2.453889229	34.97078835	6.111346789	4.319429285	4.181895318	4.676096233	14.51200812	4.392473612	1.724141644	0.004726807	0.560599317	UP
ENSRNOG00000005770	Sostdc1	sclerostin domain containing 1 [Source:RGD Symbol;Acc:628877]	GO:0022414|GO:0032502|GO:0000003|GO:0005576|GO:0009987|GO:0023052|GO:0003824|GO:0044237|GO:0038023|GO:0009653|GO:0007389|GO:0050793|GO:0005615|GO:0048523|GO:0005515|GO:0019222|GO:0007275|GO:0023051|GO:0009058|GO:0007267|GO:0016740|GO:0007566|GO:0006807|GO:0050794|GO:0007165|GO:0007154|GO:0023057|GO:0048856|GO:0016772|GO:0042633|GO:0010033|GO:0051171|GO:0001942|GO:0009887|GO:0046483|GO:0030154|GO:…	reproductive process|developmental process|reproduction|extracellular region|cellular process|signaling|catalytic activity|cellular metabolic process|signaling receptor activity|anatomical structure morphogenesis|pattern specification process|regulation of developmental process|extracellular space|negative regulation of cellular process|protein binding|regulation of metabolic process|multicellula…	-	-	-	-	6:55812747-55817066	2	724	88	14	6	1	0.092801614	36.70301412	3.478618749	0.675630265	0.351271872	0.055606099	13.42481149	0.360836079	5.217414425	5.65E-05	0.037507035	UP
ENSRNOG00000048433	Tshz2	teashirt zinc finger family member 2 [Source:MGI Symbol;Acc:MGI:2153084]	-	-	-	-	-	-	3:166743544-166746597	180	655	531	546	1287	851	4.820986155	19.16847779	12.11716562	15.21066337	43.50015774	27.32099327	12.03554319	28.67727146	-1.252606508	0.002222007	0.386378698	DOWN
ENSRNOG00000057502	AC126148.1	-	-	-	-	-	-	-	1:222525624-222525890	106	0	0	0	0	0	34.00156163	0	0	0	0	0	11.33385388	0	Inf	0.000309741	0.129438422	UP
ENSRNOG00000009565	Pdk4	pyruvate dehydrogenase kinase 4 [Source:RGD Symbol;Acc:69061]	GO:0009987|GO:0023052|GO:0005623|GO:0003824|GO:0044237|GO:0043229|GO:0036094|GO:0055114|GO:0048523|GO:0019222|GO:0009058|GO:0008219|GO:1901363|GO:0016740|GO:0097367|GO:0006807|GO:0050794|GO:0007165|GO:0048871|GO:0097159|GO:0007154|GO:0008144|GO:0043167|GO:0043227|GO:0048771|GO:0016772|GO:0060548|GO:0010033|GO:0005737|GO:0010941|GO:0051171|GO:0034103|GO:0042594|GO:1901698|GO:0046483|GO:0044255|GO:…	cellular process|signaling|cell|catalytic activity|cellular metabolic process|intracellular organelle|small molecule binding|oxidation-reduction process|negative regulation of cellular process|regulation of metabolic process|biosynthetic process|cell death|heterocyclic compound binding|transferase activity|carbohydrate derivative binding|nitrogen compound metabolic process|regulation of cellular …	-	-	-	-	4:30546664-30556814	281	107	233	40	84	93	14.61199416	6.079540418	10.32291144	2.163507383	5.512297789	5.796845737	10.33814867	4.490883636	1.202906609	0.000720375	0.203057227	UP
ENSRNOG00000019902	Folr1	folate receptor 1 [Source:RGD Symbol;Acc:71032]	GO:0040011|GO:0016020|GO:0038024|GO:0032502|GO:0009987|GO:0023052|GO:0005623|GO:0044237|GO:0038023|GO:0009653|GO:0043229|GO:0036094|GO:0007389|GO:0048646|GO:0042995|GO:0051234|GO:0048870|GO:0009986|GO:0007275|GO:0023051|GO:1901363|GO:0005886|GO:0007267|GO:0033218|GO:0061714|GO:0006807|GO:0071944|GO:0072341|GO:0050794|GO:0007165|GO:0045177|GO:0097159|GO:0007154|GO:0008144|GO:0043167|GO:0048856|GO:…	locomotion|membrane|cargo receptor activity|developmental process|cellular process|signaling|cell|cellular metabolic process|signaling receptor activity|anatomical structure morphogenesis|intracellular organelle|small molecule binding|pattern specification process|anatomical structure formation involved in morphogenesis|cell projection|establishment of localization|cell motility|cell surface|mult…	K13649	folate receptor[-]	rno04144|rno01523	Endocytosis - Rattus norvegicus (rat)|Antifolate resistance - Rattus norvegicus (rat)	1:166934460-166943592	26	459	61	27	14	16	1.329173108	25.63939071	2.656939458	1.435702324	0.903179385	0.980462252	9.87516776	1.106447987	3.157869624	7.29E-05	0.044349419	UP
ENSRNOG00000011184	Slc13a4	solute carrier family 13 member 4 [Source:RGD Symbol;Acc:1359715]	GO:0016020|GO:0005215|GO:0022857|GO:0051234|GO:0031224|GO:0015238|GO:0042493|GO:0015075|GO:0016021|GO:0022890|GO:0015141|GO:0005343|GO:0015893|GO:0071702|GO:0015291|GO:0008324|GO:0042895|GO:0008509|GO:0006811|GO:0055085|GO:0015711|GO:0005310|GO:0006820|GO:0017153|GO:0042891|GO:0034220|GO:0006812|GO:0008514|GO:0015142|GO:0006855|GO:0046873|GO:0015293|GO:0015137|GO:0015744|GO:0030001|GO:0015746|GO:…	membrane|transporter activity|transmembrane transporter activity|establishment of localization|intrinsic component of membrane|drug transmembrane transporter activity|response to drug|ion transmembrane transporter activity|integral component of membrane|inorganic cation transmembrane transporter activity|succinate transmembrane transporter activity|organic acid:sodium symporter activity|drug tran…	-	-	-	-	4:62797677-62840357	55	517	111	52	56	48	2.173317786	22.32210904	3.73703637	2.137256963	2.792542487	2.273584633	9.410821065	2.401128028	1.970608269	0.001184878	0.288449204	UP
ENSRNOG00000010378	Slc4a5	solute carrier family 4 member 5 [Source:RGD Symbol;Acc:1303009]	GO:0016020|GO:0032502|GO:0009987|GO:0005623|GO:0005215|GO:0022857|GO:0051234|GO:0019222|GO:0019725|GO:0007275|GO:0005886|GO:0071944|GO:0051641|GO:0048856|GO:0031224|GO:0060041|GO:0030154|GO:0006996|GO:0055082|GO:0048468|GO:0050878|GO:0043170|GO:0048731|GO:0048513|GO:0016323|GO:0003014|GO:0009888|GO:0042592|GO:0015075|GO:0051640|GO:0033326|GO:0008217|GO:0016021|GO:0031226|GO:0008015|GO:0006873|GO:…	membrane|developmental process|cellular process|cell|transporter activity|transmembrane transporter activity|establishment of localization|regulation of metabolic process|cellular homeostasis|multicellular organism development|plasma membrane|cell periphery|cellular localization|anatomical structure development|intrinsic component of membrane|retina development in camera-type eye|cell differentia…	K13857	solute carrier family 4 (sodium bicarbonate cotransporter), member 5[-]	rno04976	Bile secretion - Rattus norvegicus (rat)	4:114918488-115002300	16	965	109	26	7	11	0.336776073	22.19422034	1.954789702	0.569238538	0.185935025	0.277527139	8.161928705	0.344233567	4.567450418	9.09E-06	0.010602375	UP
ENSRNOG00000023340	Tmem72	transmembrane protein 72 [Source:RGD Symbol;Acc:1308850]	GO:0016020|GO:0031224|GO:0016021	membrane|intrinsic component of membrane|integral component of membrane	-	-	-	-	4:148817514-148845267	7	1392	188	21	21	6	0.09824147	21.34690696	2.248088712	0.306565085	0.371952293	0.100944183	7.897745713	0.25982052	4.925853634	1.64E-05	0.014536722	UP
ENSRNOG00000029811	Kcne2	potassium voltage-gated channel subfamily E regulatory subunit 2 [Source:RGD Symbol;Acc:621383]	GO:0016020|GO:0032991|GO:0032502|GO:0044093|GO:0044092|GO:0009987|GO:0023052|GO:0005623|GO:0005215|GO:0098772|GO:0044237|GO:0012505|GO:0022857|GO:0043229|GO:0030029|GO:0009056|GO:0051234|GO:0005515|GO:0019222|GO:0009986|GO:0007275|GO:0009893|GO:0005886|GO:0032411|GO:0006807|GO:0033036|GO:0071944|GO:0050794|GO:0051641|GO:0016247|GO:0051050|GO:0032410|GO:0048856|GO:0051051|GO:0007568|GO:0031224|GO:…	membrane|protein-containing complex|developmental process|positive regulation of molecular function|negative regulation of molecular function|cellular process|signaling|cell|transporter activity|molecular function regulator|cellular metabolic process|endomembrane system|transmembrane transporter activity|intracellular organelle|actin filament-based process|catabolic process|establishment of local…	K04896	potassium voltage-gated channel Isk-related subfamily E member 2[-]	rno04971	Gastric acid secretion - Rattus norvegicus (rat)	11:32440237-32447259	35	300	79	58	49	45	1.667348576	15.61590084	3.206492856	2.873957084	2.945847082	2.56966695	6.829914091	2.796490372	1.288250069	0.02419984	1	UP
ENSRNOG00000017198	Hif3a	hypoxia inducible factor 3 subunit alpha [Source:RGD Symbol;Acc:70332]	GO:0016020|GO:0032502|GO:0009987|GO:0005623|GO:0044237|GO:0009653|GO:0043229|GO:0048646|GO:0048523|GO:0005515|GO:0019222|GO:0009892|GO:0007275|GO:0009893|GO:0009058|GO:0008219|GO:1901363|GO:0005886|GO:0003712|GO:0006807|GO:0071944|GO:0050794|GO:0003700|GO:0097159|GO:0048856|GO:0043227|GO:0005737|GO:0051171|GO:0031324|GO:0046483|GO:0006139|GO:0001666|GO:0009890|GO:0043231|GO:0012501|GO:0000981|GO:…	membrane|developmental process|cellular process|cell|cellular metabolic process|anatomical structure morphogenesis|intracellular organelle|anatomical structure formation involved in morphogenesis|negative regulation of cellular process|protein binding|regulation of metabolic process|negative regulation of metabolic process|multicellular organism development|positive regulation of metabolic proces…	-	-	-	-	1:78976318-78997869	151	186	188	40	46	87	5.981211078	8.050221376	6.344726884	1.648037343	2.299402346	4.130816294	6.792053113	2.692751994	1.334766378	6.21E-06	0.008972343	UP
ENSRNOG00000057855	F5	coagulation factor V [Source:RGD Symbol;Acc:1589758]	GO:0016020|GO:0005576|GO:0005623|GO:0003824|GO:0012505|GO:0043229|GO:0055114|GO:0072376|GO:0050817|GO:0005615|GO:0051234|GO:0005886|GO:0006807|GO:0016491|GO:0071944|GO:0043167|GO:0043227|GO:0030141|GO:0005783|GO:0005737|GO:0072378|GO:0005794|GO:0007584|GO:0009991|GO:0043231|GO:0009611|GO:0050878|GO:0007598|GO:0043170|GO:0031982|GO:0019538|GO:0007596|GO:0042592|GO:0097708|GO:0043169|GO:0031410|GO:…	membrane|extracellular region|cell|catalytic activity|endomembrane system|intracellular organelle|oxidation-reduction process|protein activation cascade|coagulation|extracellular space|establishment of localization|plasma membrane|nitrogen compound metabolic process|oxidoreductase activity|cell periphery|ion binding|membrane-bounded organelle|secretory granule|endoplasmic reticulum|cytoplasm|bloo…	K03902	coagulation factor V (labile factor)[-]	rno04610	Complement and coagulation cascades - Rattus norvegicus (rat)	13:82479998-82535534	16	1256	170	45	11	7	0.207963105	17.8380401	1.882634024	0.608389759	0.180429185	0.109063443	6.642879078	0.299294129	4.472172768	3.16E-05	0.023206691	UP
ENSRNOG00000033581	AABR07044388.2	-	-	-	-	-	-	-	20:4436419-4486680	1398	370	1060	534	334	270	9.925435722	2.870300125	6.411963109	3.94344598	2.992524546	2.297787544	6.402566319	3.077919357	1.056694859	0.001232946	0.29702441	UP
ENSRNOG00000055896	RF00026	predicted gene, 24340 [Source:MGI Symbol;Acc:MGI:5454117]	-	-	-	-	-	-	17:74801533-74801633	6	8	9	13	11	15	4.858877853	7.079413818	6.209786917	10.95122174	11.24198873	14.56144605	6.049359529	12.25155217	-1.018110227	0.031702702	1	DOWN
ENSRNOG00000003183	Fmod	fibromodulin [Source:RGD Symbol;Acc:619769]	GO:0032502|GO:0005576|GO:0009987|GO:0009653|GO:0031012|GO:0007275|GO:0048856|GO:0009887|GO:0062023|GO:0009611|GO:0048731|GO:0048513|GO:0097435|GO:0043588|GO:0042060|GO:0030199|GO:0030198|GO:0042476	developmental process|extracellular region|cellular process|anatomical structure morphogenesis|extracellular matrix|multicellular organism development|anatomical structure development|animal organ morphogenesis|collagen-containing extracellular matrix|response to wounding|system development|animal organ development|supramolecular fiber organization|skin development|wound healing|collagen fibril o…	K08121	fibromodulin[-]	rno04350	TGF-beta signaling pathway - Rattus norvegicus (rat)	13:50873605-50885563	85	525	127	90	73	95	1.960153167	13.22858374	2.495279922	2.158780239	2.124444195	2.626023527	5.894672275	2.303082654	1.355845418	0.00942214	0.81277369	UP
ENSRNOG00000026870	Clic6	chloride intracellular channel 6 [Source:RGD Symbol;Acc:727938]	GO:0016020|GO:0032991|GO:0005623|GO:0005215|GO:0022857|GO:0051234|GO:0005515|GO:0005886|GO:0071944|GO:0031224|GO:0005737|GO:0005102|GO:0008022|GO:1902495|GO:0042802|GO:0046983|GO:0015075|GO:0016021|GO:0015267|GO:0042803|GO:0022839|GO:0005216|GO:0034702|GO:0043269|GO:0001664|GO:0008509|GO:0006811|GO:0055085|GO:0015108|GO:0006820|GO:0034220|GO:0034707|GO:0005244|GO:0050780|GO:0034765|GO:0005253|GO:…	membrane|protein-containing complex|cell|transporter activity|transmembrane transporter activity|establishment of localization|protein binding|plasma membrane|cell periphery|intrinsic component of membrane|cytoplasm|signaling receptor binding|protein C-terminus binding|transmembrane transporter complex|identical protein binding|protein dimerization activity|ion transmembrane transporter activity|…	-	-	-	-	11:32655616-32699382	44	905	130	39	19	9	0.673339203	15.13268879	1.695008552	0.620792208	0.366929012	0.165089496	5.833678848	0.384270239	3.924212816	4.66E-06	0.007691961	UP
ENSRNOG00000012847	Scgb1c1	secretoglobin, family 1C, member 1 [Source:RGD Symbol;Acc:1561432]	GO:0005576	extracellular region	-	-	-	-	1:213595240-213596459	9	59	29	16	7	7	1.603835582	11.4882001	4.403168246	2.965711718	1.574168863	1.495285946	5.831734642	2.011722176	1.535493996	0.011311325	0.898685388	UP
ENSRNOG00000000386	Pbld1	phenazine biosynthesis-like protein domain containing 1 [Source:RGD Symbol;Acc:621263]	GO:0040011|GO:0008283|GO:0032502|GO:0009987|GO:0023052|GO:0005623|GO:0003824|GO:0040012|GO:0044237|GO:0016853|GO:0050793|GO:0042127|GO:0048523|GO:0005515|GO:0019222|GO:0048870|GO:0009892|GO:0007275|GO:0023051|GO:0009058|GO:0050673|GO:0007586|GO:0006807|GO:0040013|GO:0050794|GO:0007165|GO:0048871|GO:0007154|GO:0023057|GO:0048856|GO:0008285|GO:0071559|GO:0060395|GO:0010033|GO:0050680|GO:0005737|GO:…	locomotion|cell population proliferation|developmental process|cellular process|signaling|cell|catalytic activity|regulation of locomotion|cellular metabolic process|isomerase activity|regulation of developmental process|regulation of cell population proliferation|negative regulation of cellular process|protein binding|regulation of metabolic process|cell motility|negative regulation of metabolic…	-	-	-	-	20:27103317-27117663	188	83	176	77	53	45	7.586407315	3.659667603	6.051081188	3.231929013	2.699021605	2.176673978	5.765718702	2.702541532	1.093183663	0.000218542	0.103147555	UP
ENSRNOG00000011161	Slc2a12	solute carrier family 2 member 12 [Source:RGD Symbol;Acc:1310175]	GO:0016020|GO:0005623|GO:0005215|GO:0022857|GO:0051234|GO:0005886|GO:0071944|GO:0031224|GO:0015144|GO:0015075|GO:0016021|GO:0031226|GO:0022890|GO:0005887|GO:0071702|GO:0015291|GO:0008324|GO:0006811|GO:0055085|GO:0034220|GO:0006812|GO:0034219|GO:0015293|GO:0008643|GO:0005351|GO:0015078|GO:0015295|GO:0098655|GO:0015672|GO:0015749|GO:0098662|GO:1902600|GO:1904659	membrane|cell|transporter activity|transmembrane transporter activity|establishment of localization|plasma membrane|cell periphery|intrinsic component of membrane|carbohydrate transmembrane transporter activity|ion transmembrane transporter activity|integral component of membrane|intrinsic component of plasma membrane|inorganic cation transmembrane transporter activity|integral component of plasm…	-	-	-	-	1:24003625-24056373	200	440	219	152	97	95	3.972613412	9.549527376	3.706233061	3.140387251	2.431468597	2.261900303	5.742791283	2.61125205	1.137010409	0.000343488	0.136962946	UP
ENSRNOG00000058006	Sncg	synuclein, gamma [Source:RGD Symbol;Acc:70996]	GO:0016020|GO:0032502|GO:0009987|GO:0023052|GO:0045202|GO:0005623|GO:0098793|GO:0030534|GO:0007626|GO:0043229|GO:0032940|GO:0042995|GO:0051234|GO:0048523|GO:0005515|GO:0007275|GO:0023051|GO:0044297|GO:0008219|GO:0005886|GO:0007267|GO:0033036|GO:0071944|GO:0050794|GO:0051641|GO:0007154|GO:0048856|GO:0009415|GO:0050808|GO:0002118|GO:0120025|GO:0060548|GO:0010033|GO:0005737|GO:0010941|GO:0001505|GO:…	membrane|developmental process|cellular process|signaling|synapse|cell|presynapse|adult behavior|locomotory behavior|intracellular organelle|secretion by cell|cell projection|establishment of localization|negative regulation of cellular process|protein binding|multicellular organism development|regulation of signaling|cell body|cell death|plasma membrane|cell-cell signaling|macromolecule localiza…	-	-	-	-	16:10722106-10726707	197	43	31	163	293	299	12.53992853	2.990765598	1.681250372	10.7921998	23.53669304	22.81415474	5.737314833	19.04768253	-1.731167887	0.002141447	0.379317013	DOWN
ENSRNOG00000046001	AABR07030823.1	-	-	-	-	-	-	-	10:105282095-105283854	110	157	91	49	44	51	5.118052123	7.981704696	3.607433266	2.371407071	2.583544305	2.84438046	5.569063362	2.599777279	1.099046673	0.000183094	0.088582062	UP
ENSRNOG00000018358	Nt5dc2	5'-nucleotidase domain containing 2 [Source:RGD Symbol;Acc:1305524]	GO:0009987|GO:0003824|GO:0044237|GO:0016787|GO:0043167|GO:0006793|GO:0043169|GO:0016788|GO:0006796|GO:0046872|GO:0042578|GO:0016791|GO:0016311|GO:0008252|GO:0008253	cellular process|catalytic activity|cellular metabolic process|hydrolase activity|ion binding|phosphorus metabolic process|cation binding|hydrolase activity, acting on ester bonds|phosphate-containing compound metabolic process|metal ion binding|phosphoric ester hydrolase activity|phosphatase activity|dephosphorylation|nucleotidase activity|5'-nucleotidase activity	-	-	-	-	16:7212488-7220540	71	206	83	38	47	45	3.231808965	10.24552775	3.218876674	1.799101701	2.699786891	2.455268866	5.565404462	2.318052486	1.263573305	0.001840834	0.360787836	UP
ENSRNOG00000023546	Hspb1	heat shock protein family B (small) member 1 [Source:RGD Symbol;Acc:61306]	GO:0040011|GO:0016020|GO:0032991|GO:0022414|GO:0032502|GO:0000003|GO:0044092|GO:0009987|GO:0023052|GO:0045202|GO:0044183|GO:0005623|GO:0099080|GO:0003824|GO:0098772|GO:0040012|GO:0044237|GO:0099634|GO:0050790|GO:0009653|GO:0043229|GO:0048646|GO:0050793|GO:0042995|GO:0051234|GO:0007017|GO:0048523|GO:0005515|GO:0019222|GO:0006457|GO:0048870|GO:0098794|GO:0009892|GO:0007275|GO:0023051|GO:0009893|GO:…	locomotion|membrane|protein-containing complex|reproductive process|developmental process|reproduction|negative regulation of molecular function|cellular process|signaling|synapse|protein folding chaperone|cell|supramolecular complex|catalytic activity|molecular function regulator|regulation of locomotion|cellular metabolic process|postsynaptic specialization membrane|regulation of catalytic acti…	K04455	heat shock protein beta-1[-]	rno04010|rno05146|rno04370	MAPK signaling pathway - Rattus norvegicus (rat)|Amoebiasis - Rattus norvegicus (rat)|VEGF signaling pathway - Rattus norvegicus (rat)	12:23839399-23841049	46	67	69	21	25	17	4.280554362	6.812405734	5.470590935	2.032606732	2.935876359	1.896215195	5.521183677	2.288232762	1.270743785	3.79E-05	0.026536989	UP
ENSRNOG00000054920	AABR07032135.1	-	-	-	-	-	-	-	18:48827986-48853386	38	29	37	82	44	54	6.179426192	5.152823631	5.12630692	13.86982057	9.029564389	10.52588769	5.486185581	11.14175755	-1.022101498	0.00083826	0.222949371	DOWN
ENSRNOG00000054834	AABR07001734.1	-	-	-	-	-	-	-	1:55707398-55754357	272	56	140	51	18	28	9.866299905	2.21949556	4.326704883	1.924194746	0.823939854	1.217447892	5.470833449	1.321860831	2.049190342	1.39E-05	0.013384463	UP
ENSRNOG00000005975	Rpl30	ribosomal protein L30 [Source:RGD Symbol;Acc:621201]	GO:0032991|GO:0032502|GO:0005198|GO:0002376|GO:0009987|GO:0001906|GO:0045202|GO:0005623|GO:0044237|GO:0006955|GO:0043229|GO:1990904|GO:0019222|GO:0098794|GO:0007275|GO:0009893|GO:0009058|GO:1901363|GO:0099572|GO:0003735|GO:0006807|GO:0050794|GO:0031640|GO:0051707|GO:0097159|GO:0048856|GO:0043227|GO:0005844|GO:0005737|GO:0006959|GO:0051171|GO:0019730|GO:0009617|GO:0005840|GO:0043231|GO:0043207|GO:…	protein-containing complex|developmental process|structural molecule activity|immune system process|cellular process|cell killing|synapse|cell|cellular metabolic process|immune response|intracellular organelle|ribonucleoprotein complex|regulation of metabolic process|postsynapse|multicellular organism development|positive regulation of metabolic process|biosynthetic process|heterocyclic compound …	K02908	large subunit ribosomal protein L30e[-]	rno03010	Ribosome - Rattus norvegicus (rat)	7:73213581-73216251	27	23	20	100	66	20	6.346211484	5.906975789	4.005165527	24.44800847	19.57687532	5.634986191	5.419450934	16.55328999	-1.610899385	0.00060371	0.183710549	DOWN
ENSRNOG00000000521	Cdkn1a	cyclin-dependent kinase inhibitor 1A [Source:RGD Symbol;Acc:69328]	GO:0008283|GO:0032991|GO:0032502|GO:0044093|GO:0002376|GO:0044092|GO:0009987|GO:0023052|GO:0005623|GO:0003824|GO:0098772|GO:0044237|GO:0048144|GO:0040008|GO:0050790|GO:0002684|GO:0043229|GO:0097472|GO:0021700|GO:0050793|GO:0042127|GO:0048523|GO:0005515|GO:0019222|GO:0043085|GO:0033002|GO:0009892|GO:0007275|GO:0009893|GO:0009058|GO:0008284|GO:0008219|GO:0001775|GO:0016740|GO:0030234|GO:0043086|GO:…	cell population proliferation|protein-containing complex|developmental process|positive regulation of molecular function|immune system process|negative regulation of molecular function|cellular process|signaling|cell|catalytic activity|molecular function regulator|cellular metabolic process|fibroblast proliferation|regulation of growth|regulation of catalytic activity|positive regulation of immun…	K06625	cyclin-dependent kinase inhibitor 1A[-]	rno05200|rno05165|rno04151|rno05203|rno05206|rno05163|rno05166|rno05169|rno05202|rno05205|rno05167|rno05225|rno04218|rno04934|rno05161|rno04921|rno04630|rno05160|rno05226|rno05224|rno04068|rno04110|rno04928|rno04066|rno05215|rno01522|rno05222|rno04012|rno05210|rno01524|rno05220|rno05212|rno04115|rno05214|rno05218|rno05211|rno05223|rno05217|rno05213|rno05219|rno05216	Pathways in cancer - Rattus norvegicus (rat)|Human papillomavirus infection - Rattus norvegicus (rat)|PI3K-Akt signaling pathway - Rattus norvegicus (rat)|Viral carcinogenesis - Rattus norvegicus (rat)|MicroRNAs in cancer - Rattus norvegicus (rat)|Human cytomegalovirus infection - Rattus norvegicus (rat)|Human T-cell leukemia virus 1 infection - Rattus norvegicus (rat)|Epstein-Barr virus infectio…	20:6351458-6358864	291	111	131	31	36	40	8.865039841	3.694816278	3.400172398	0.982294449	1.384013475	1.4606514	5.320009506	1.275653108	2.060192757	3.06E-08	0.000141724	UP
ENSRNOG00000011648	Aqp1	aquaporin 1 [Source:RGD Symbol;Acc:2141]	GO:0040011|GO:0008283|GO:0016020|GO:0032502|GO:0005576|GO:0044092|GO:0009987|GO:0023052|GO:0045202|GO:0005623|GO:0003824|GO:0005215|GO:0098793|GO:0040012|GO:0044237|GO:0048144|GO:0012505|GO:0022857|GO:0050790|GO:0009653|GO:0043229|GO:0030029|GO:0043627|GO:0048646|GO:0032940|GO:0050793|GO:0042127|GO:0005615|GO:0042995|GO:0051234|GO:0048523|GO:0045178|GO:0005515|GO:0019222|GO:0048870|GO:0044216|GO:…	locomotion|cell population proliferation|membrane|developmental process|extracellular region|negative regulation of molecular function|cellular process|signaling|synapse|cell|catalytic activity|transporter activity|presynapse|regulation of locomotion|cellular metabolic process|fibroblast proliferation|endomembrane system|transmembrane transporter activity|regulation of catalytic activity|anatomic…	K09864	aquaporin-1[-]	rno04976|rno04924|rno04964	Bile secretion - Rattus norvegicus (rat)|Renin secretion - Rattus norvegicus (rat)|Proximal tubule bicarbonate reclamation - Rattus norvegicus (rat)	4:85551502-85569360	10	533	68	26	11	9	0.237642404	13.83986267	1.376798114	0.642667332	0.329878228	0.256363555	5.151434396	0.409636372	3.652558478	0.000149122	0.0749726	UP
ENSRNOG00000060523	AABR07044362.6	-	-	-	-	-	-	-	20:3134704-3135301	107	3	3	3	2	3	14.6357907	0.448363471	0.349603388	0.426879795	0.345142067	0.491807121	5.144585853	0.421276328	3.610216186	0.001995124	0.372106633	UP
ENSRNOG00000025121	Pla2g3	phospholipase A2, group III [Source:RGD Symbol;Acc:1305323]	GO:0040011|GO:0022414|GO:0032502|GO:0000003|GO:0005576|GO:0002376|GO:0009987|GO:0005623|GO:0003824|GO:0044237|GO:0006955|GO:0009653|GO:0043229|GO:0048646|GO:0032940|GO:0003006|GO:0051234|GO:0007017|GO:0048609|GO:0048870|GO:0019953|GO:0001775|GO:0006807|GO:0045321|GO:0033036|GO:0016787|GO:0051641|GO:0048856|GO:0043227|GO:0005737|GO:0002366|GO:0002443|GO:0044255|GO:0051656|GO:0030154|GO:0000226|GO:…	locomotion|reproductive process|developmental process|reproduction|extracellular region|immune system process|cellular process|cell|catalytic activity|cellular metabolic process|immune response|anatomical structure morphogenesis|intracellular organelle|anatomical structure formation involved in morphogenesis|secretion by cell|developmental process involved in reproduction|establishment of localiz…	K01047	secretory phospholipase A2[3.1.1.4]	rno01100|rno04014|rno04270|rno04972|rno00564|rno00590|rno00565|rno00591|rno04975|rno00592	Metabolic pathways - Rattus norvegicus (rat)|Ras signaling pathway - Rattus norvegicus (rat)|Vascular smooth muscle contraction - Rattus norvegicus (rat)|Pancreatic secretion - Rattus norvegicus (rat)|Glycerophospholipid metabolism - Rattus norvegicus (rat)|Arachidonic acid metabolism - Rattus norvegicus (rat)|Ether lipid metabolism - Rattus norvegicus (rat)|Linoleic acid metabolism - Rattus norv…	14:83724933-83730614	207	79	198	79	62	51	6.702998145	2.795166296	5.462691931	2.660825666	2.533592739	1.9795807	4.986952124	2.391333035	1.060343288	0.000576203	0.18235602	UP
ENSRNOG00000047098	LOC103694855	hemoglobin subunit beta-2-like [Source:RGD Symbol;Acc:9285450]	GO:0032991|GO:0032991|GO:0009987|GO:0005623|GO:0005623|GO:0005344|GO:0005344|GO:0005833|GO:0005833|GO:0036094|GO:0036094|GO:0051234|GO:0051234|GO:1901363|GO:1901363|GO:0048037|GO:0048037|GO:0097159|GO:0097159|GO:0008144|GO:0008144|GO:0043167|GO:0043167|GO:0019825|GO:0019825|GO:0046906|GO:0046906|GO:0005737|GO:0005737|GO:0098869|GO:0009636|GO:0042493|GO:0042493|GO:0043169|GO:0043169|GO:0020037|GO:…	protein-containing complex|protein-containing complex|cellular process|cell|cell|oxygen carrier activity|oxygen carrier activity|hemoglobin complex|hemoglobin complex|small molecule binding|small molecule binding|establishment of localization|establishment of localization|heterocyclic compound binding|heterocyclic compound binding|cofactor binding|cofactor binding|organic cyclic compound binding|…	K13823	hemoglobin subunit beta[-]	rno05144|rno05144|rno05143|rno05143	Malaria - Rattus norvegicus (rat)|Malaria - Rattus norvegicus (rat)|African trypanosomiasis - Rattus norvegicus (rat)|African trypanosomiasis - Rattus norvegicus (rat)	1:168945449-168965566	91	101	52	165	162	118	4.968898495	6.025950845	2.419168661	9.371229812	11.16307683	7.723352004	4.471339334	9.419219549	-1.07490049	0.000591374	0.18235602	DOWN
ENSRNOG00000049388	Prr32	proline rich 32 [Source:RGD Symbol;Acc:1583341]	-	-	-	-	-	-	X:131617798-131619728	2	149	15	11	9	2	0.148600587	12.09520078	0.949484354	0.850010935	0.843820078	0.178080932	4.397761907	0.623970648	2.817219429	0.006964565	0.709557235	UP
ENSRNOG00000013953	Ntrk1	neurotrophic receptor tyrosine kinase 1 [Source:RGD Symbol;Acc:620144]	GO:0040011|GO:0008283|GO:0016020|GO:0032991|GO:0022414|GO:0032502|GO:0000003|GO:0044093|GO:0002376|GO:0009987|GO:0023052|GO:0005623|GO:0003824|GO:0048511|GO:0044237|GO:0007623|GO:0012505|GO:0033555|GO:0050790|GO:0038023|GO:0009653|GO:0043229|GO:0051091|GO:0036094|GO:0048646|GO:0051606|GO:0003006|GO:0050793|GO:0042127|GO:0042995|GO:0048523|GO:0005515|GO:0019222|GO:0043085|GO:0051090|GO:0009986|GO:…	locomotion|cell population proliferation|membrane|protein-containing complex|reproductive process|developmental process|reproduction|positive regulation of molecular function|immune system process|cellular process|signaling|cell|catalytic activity|rhythmic process|cellular metabolic process|circadian rhythm|endomembrane system|multicellular organismal response to stress|regulation of catalytic ac…	K03176	neurotrophic tyrosine kinase receptor type 1[2.7.10.1]	rno05200|rno04151|rno04010|rno04014|rno05202|rno04210|rno04722|rno04750|rno05230|rno05216	Pathways in cancer - Rattus norvegicus (rat)|PI3K-Akt signaling pathway - Rattus norvegicus (rat)|MAPK signaling pathway - Rattus norvegicus (rat)|Ras signaling pathway - Rattus norvegicus (rat)|Transcriptional misregulation in cancer - Rattus norvegicus (rat)|Apoptosis - Rattus norvegicus (rat)|Neurotrophin signaling pathway - Rattus norvegicus (rat)|Inflammatory mediator regulation of TRP chann…	2:187143568-187160373	340	34	223	116	76	30	7.52860128	0.822623099	4.207103653	2.671698555	2.123727589	0.796267488	4.186109344	1.863897878	1.167287179	0.034556784	1	UP
ENSRNOG00000039668	Col8a1	collagen type VIII alpha 1 chain [Source:RGD Symbol;Acc:1309361]	GO:0008283|GO:0032991|GO:0032502|GO:0005198|GO:0005576|GO:0009987|GO:0030155|GO:0009653|GO:0048646|GO:0031012|GO:0005615|GO:0007275|GO:0050673|GO:0045785|GO:0005581|GO:0007155|GO:0048856|GO:0005201|GO:0001704|GO:0009887|GO:0010810|GO:0030154|GO:0048731|GO:0010811|GO:0048598|GO:0048513|GO:0009888|GO:0031589|GO:0035987|GO:0007423|GO:0048880|GO:0001706|GO:0007369|GO:0030198|GO:0007492|GO:0001654|GO:…	cell population proliferation|protein-containing complex|developmental process|structural molecule activity|extracellular region|cellular process|regulation of cell adhesion|anatomical structure morphogenesis|anatomical structure formation involved in morphogenesis|extracellular matrix|extracellular space|multicellular organism development|epithelial cell proliferation|positive regulation of cell…	-	-	-	-	11:44877859-45007891	10	538	71	14	10	11	0.188775711	11.09709364	1.141950168	0.274898721	0.238215939	0.248896945	4.142606507	0.254003868	4.027616418	2.86E-05	0.023059638	UP
ENSRNOG00000057599	RF00566	small nucleolar RNA, H/ACA box 35 [Source:MGI Symbol;Acc:MGI:3819503]	-	-	-	-	-	-	X:118116592-118116719	3	14	1	1	1	2	1.917295852	9.77549615	0.544611899	0.664552819	0.80664999	1.531774263	4.079134634	1.000992357	2.026832166	0.042500446	1	UP
ENSRNOG00000053384	Bmp7	bone morphogenetic protein 7 [Source:RGD Symbol;Acc:620743]	GO:0040011|GO:0008283|GO:0022414|GO:0032502|GO:0000003|GO:0005576|GO:0044092|GO:0009987|GO:0023052|GO:0003824|GO:0098772|GO:0040012|GO:0098727|GO:0044237|GO:0030155|GO:0019827|GO:0050790|GO:0038023|GO:0009653|GO:0007389|GO:0048646|GO:0003006|GO:0050793|GO:0042127|GO:0031012|GO:0005615|GO:0048523|GO:0005515|GO:0019222|GO:0048870|GO:0009892|GO:0007275|GO:0010463|GO:0023051|GO:0009893|GO:0009058|GO:…	locomotion|cell population proliferation|reproductive process|developmental process|reproduction|extracellular region|negative regulation of molecular function|cellular process|signaling|catalytic activity|molecular function regulator|regulation of locomotion|maintenance of cell number|cellular metabolic process|regulation of cell adhesion|stem cell population maintenance|regulation of catalytic …	K16621	bone morphogenetic protein 7[-]	rno04060|rno04360|rno04390|rno04350	Cytokine-cytokine receptor interaction - Rattus norvegicus (rat)|Axon guidance - Rattus norvegicus (rat)|Hippo signaling pathway - Rattus norvegicus (rat)|TGF-beta signaling pathway - Rattus norvegicus (rat)	3:170879973-170955399	46	162	81	37	38	31	1.857160555	7.146464114	2.786263021	1.553762584	1.936066701	1.500219968	3.929962563	1.663349751	1.240424015	0.002997439	0.422693783	UP
ENSRNOG00000006876	Msx1	msh homeobox 1 [Source:RGD Symbol;Acc:620929]	GO:0008283|GO:0032991|GO:0022414|GO:0032502|GO:0000003|GO:0044092|GO:0009987|GO:0023052|GO:0005623|GO:0044237|GO:0040008|GO:0009653|GO:0043229|GO:0007389|GO:0048646|GO:0050793|GO:0042127|GO:0048523|GO:0005515|GO:0019222|GO:0051321|GO:0009892|GO:0007275|GO:0010463|GO:0023051|GO:0009893|GO:0009058|GO:0008219|GO:1901363|GO:0005667|GO:0006807|GO:0033036|GO:0045926|GO:0050794|GO:0051100|GO:0007165|GO:…	cell population proliferation|protein-containing complex|reproductive process|developmental process|reproduction|negative regulation of molecular function|cellular process|signaling|cell|cellular metabolic process|regulation of growth|anatomical structure morphogenesis|intracellular organelle|pattern specification process|anatomical structure formation involved in morphogenesis|regulation of deve…	K09341	homeobox protein MSX[-]	rno05166	Human T-cell leukemia virus 1 infection - Rattus norvegicus (rat)	14:77712240-77716059	28	152	55	42	23	37	1.285955205	7.627702086	2.152149063	2.006357459	1.333033645	2.036916536	3.688602118	1.792102547	1.041420984	0.042792507	1	UP
ENSRNOG00000002831	Wfikkn2	WAP, follistatin/kazal, immunoglobulin, kunitz and netrin domain containing 2 [Source:RGD Symbol;Acc:1305361]	GO:0032502|GO:0005576|GO:0044092|GO:0009987|GO:0023052|GO:0003824|GO:0098772|GO:0044237|GO:0050790|GO:0038023|GO:0005615|GO:0048523|GO:0005515|GO:0019222|GO:0009892|GO:0007275|GO:0023051|GO:1901363|GO:0030234|GO:0043086|GO:2000272|GO:0010469|GO:0006807|GO:0030545|GO:0050794|GO:0051100|GO:0007165|GO:0016787|GO:0051098|GO:0097159|GO:0007154|GO:0023057|GO:0048856|GO:0071559|GO:0010033|GO:0051171|GO:…	developmental process|extracellular region|negative regulation of molecular function|cellular process|signaling|catalytic activity|molecular function regulator|cellular metabolic process|regulation of catalytic activity|signaling receptor activity|extracellular space|negative regulation of cellular process|protein binding|regulation of metabolic process|negative regulation of metabolic process|mu…	-	-	-	-	10:81936444-81942188	120	194	130	58	44	30	2.998014901	5.295885137	2.767202416	1.507203517	1.387254395	0.898415425	3.687034151	1.264291112	1.544132087	5.15E-07	0.001488447	UP
ENSRNOG00000013179	Tinagl1	tubulointerstitial nephritis antigen-like 1 [Source:RGD Symbol;Acc:70956]	GO:0038024|GO:0005576|GO:0002376|GO:0005623|GO:0003824|GO:0050840|GO:0006955|GO:0030246|GO:0005615|GO:0051234|GO:0005515|GO:0005044|GO:0006807|GO:0016787|GO:0007155|GO:0005737|GO:0008233|GO:0043170|GO:0019538|GO:0043236|GO:0030247|GO:0016192|GO:0098657|GO:0006508|GO:0008234|GO:0006897|GO:0006898	cargo receptor activity|extracellular region|immune system process|cell|catalytic activity|extracellular matrix binding|immune response|carbohydrate binding|extracellular space|establishment of localization|protein binding|scavenger receptor activity|nitrogen compound metabolic process|hydrolase activity|cell adhesion|cytoplasm|peptidase activity|macromolecule metabolic process|protein metabolic …	-	-	-	-	5:148382706-148392697	99	185	171	50	50	50	2.35197413	4.802313061	3.46126234	1.235549344	1.499030844	1.423870838	3.53851651	1.386150342	1.35206091	1.39E-06	0.002932081	UP
ENSRNOG00000010841	Col8a2	collagen type VIII alpha 2 chain [Source:RGD Symbol;Acc:1305182]	GO:0008283|GO:0032991|GO:0032502|GO:0005198|GO:0005576|GO:0009987|GO:0009653|GO:0031012|GO:0005615|GO:0007275|GO:0050673|GO:0005581|GO:0048856|GO:0005201|GO:0009887|GO:0048731|GO:0048513|GO:0007423|GO:0048880|GO:0030198|GO:0001654|GO:0150063|GO:0048592|GO:0043010|GO:0048593	cell population proliferation|protein-containing complex|developmental process|structural molecule activity|extracellular region|cellular process|anatomical structure morphogenesis|extracellular matrix|extracellular space|multicellular organism development|epithelial cell proliferation|collagen trimer|anatomical structure development|extracellular matrix structural constituent|animal organ morpho…	-	-	-	-	5:144308611-144335172	51	379	76	35	26	48	0.994192183	8.072710154	1.262270116	0.70967528	0.639604165	1.121620636	3.443057484	0.823633361	2.063616097	0.000722801	0.203057227	UP
ENSRNOG00000016119	Fzd7	frizzled class receptor 7 [Source:RGD Symbol;Acc:2321905]	GO:0008283|GO:0016020|GO:0032502|GO:0002376|GO:0009987|GO:0023052|GO:0005623|GO:0098727|GO:0044237|GO:0012505|GO:0030155|GO:0051301|GO:0019827|GO:0038023|GO:0009653|GO:0043229|GO:0048646|GO:0050793|GO:0042127|GO:0048523|GO:0005515|GO:0019222|GO:0007275|GO:0023051|GO:0009893|GO:0009058|GO:0008284|GO:0050673|GO:0008289|GO:0005886|GO:0007267|GO:0001775|GO:0006807|GO:0045321|GO:0071944|GO:0002520|GO:…	cell population proliferation|membrane|developmental process|immune system process|cellular process|signaling|cell|maintenance of cell number|cellular metabolic process|endomembrane system|regulation of cell adhesion|cell division|stem cell population maintenance|signaling receptor activity|anatomical structure morphogenesis|intracellular organelle|anatomical structure formation involved in morph…	K02432	frizzled 1/7[-]	rno05200|rno05165|rno05205	Pathways in cancer - Rattus norvegicus (rat)|Human papillomavirus infection - Rattus norvegicus (rat)|Proteoglycans in cancer - Rattus norvegicus (rat)	9:66305731-66308550	163	59	131	87	16	42	4.727934495	1.869887888	3.237398187	2.624794109	0.585670005	1.460289892	3.278406857	1.556918002	1.074301943	0.013801552	0.990764274	UP
ENSRNOG00000012151	Itpripl1	ITPRIP like 1 [Source:RGD Symbol;Acc:1564158]	GO:0016020|GO:0031224|GO:0016021	membrane|intrinsic component of membrane|integral component of membrane	-	-	-	-	3:119616945-119619865	22	141	51	34	16	18	0.95975443	6.721006295	1.895575644	1.542791847	0.880847687	0.941230245	3.192112123	1.12162326	1.508923154	0.007602382	0.738740688	UP
ENSRNOG00000053902	RF00017	-	-	-	-	-	-	-	12:24796272-24796570	0	32	0	0	0	0	0	9.565189439	0	0	0	0	3.18839648	0	Inf	0.002523002	0.39425312	UP
ENSRNOG00000003960	Cltrn	collectrin, amino acid transport regulator [Source:RGD Symbol;Acc:708489]	GO:0016020|GO:0009987|GO:0023052|GO:0005623|GO:0003824|GO:0032940|GO:0042995|GO:0051234|GO:0005515|GO:0019725|GO:0023051|GO:0005886|GO:0007267|GO:0044089|GO:0006807|GO:0033036|GO:0071944|GO:1904951|GO:0050794|GO:0016787|GO:0051641|GO:0007154|GO:0051050|GO:0031224|GO:0051128|GO:0031334|GO:0120025|GO:0010033|GO:0005737|GO:0046883|GO:0008233|GO:0032892|GO:0060341|GO:0006996|GO:0055082|GO:0051047|GO:…	membrane|cellular process|signaling|cell|catalytic activity|secretion by cell|cell projection|establishment of localization|protein binding|cellular homeostasis|regulation of signaling|plasma membrane|cell-cell signaling|positive regulation of cellular component biogenesis|nitrogen compound metabolic process|macromolecule localization|cell periphery|positive regulation of establishment of protein…	-	-	-	-	X:32118054-32153794	0	127	11	6	0	0	0	8.612005536	0.58164577	0.387300759	0	0	3.064550435	0.129100253	4.569111716	0.00250806	0.39425312	UP
ENSRNOG00000017933	Ccdc3	coiled-coil domain containing 3 [Source:RGD Symbol;Acc:1559473]	GO:0032502|GO:0005576|GO:0009987|GO:0023052|GO:0005623|GO:0012505|GO:0043229|GO:0050793|GO:0048523|GO:0019222|GO:0023051|GO:0009893|GO:0009058|GO:0051094|GO:0050794|GO:0007165|GO:0007154|GO:0023057|GO:0043227|GO:0005783|GO:0010033|GO:0005737|GO:0045834|GO:0030154|GO:0045597|GO:0043231|GO:0009966|GO:0009968|GO:0010646|GO:0006629|GO:0060761|GO:0045595|GO:0007166|GO:0046890|GO:0045600|GO:0008610|GO:…	developmental process|extracellular region|cellular process|signaling|cell|endomembrane system|intracellular organelle|regulation of developmental process|negative regulation of cellular process|regulation of metabolic process|regulation of signaling|positive regulation of metabolic process|biosynthetic process|positive regulation of developmental process|regulation of cellular process|signal tra…	-	-	-	-	17:76995043-77093308	51	9	36	11	4	10	5.074976154	0.978545094	3.05217786	1.138518296	0.502308216	1.19274563	3.035233036	0.944524047	1.684147854	0.002335748	0.388136625	UP
ENSRNOG00000001251	Grifin	galectin-related inter-fiber protein [Source:RGD Symbol;Acc:71055]	GO:0030246	carbohydrate binding	-	-	-	-	12:16170162-16172129	26	29	5	6	7	8	3.744149601	4.563151913	0.61352724	0.898701408	1.272083641	1.38093275	2.973609585	1.183905933	1.328660787	0.029456772	1	UP
ENSRNOG00000030145	RGD1561667	similar to putative protein kinase [Source:RGD Symbol;Acc:1561667]	GO:0009987|GO:0023052|GO:0005623|GO:0003824|GO:0044237|GO:0043229|GO:0036094|GO:1901363|GO:0016740|GO:0097367|GO:0006807|GO:0050794|GO:0007165|GO:0097159|GO:0007154|GO:0008144|GO:0043167|GO:0043227|GO:0016772|GO:0005737|GO:0035556|GO:0043231|GO:0004672|GO:0043170|GO:0006793|GO:0019538|GO:0005524|GO:0043168|GO:0032553|GO:0000166|GO:0036211|GO:0017076|GO:0005634|GO:0004674|GO:0016301|GO:0006796|GO:…	cellular process|signaling|cell|catalytic activity|cellular metabolic process|intracellular organelle|small molecule binding|heterocyclic compound binding|transferase activity|carbohydrate derivative binding|nitrogen compound metabolic process|regulation of cellular process|signal transduction|organic cyclic compound binding|cell communication|drug binding|ion binding|membrane-bounded organelle|t…	-	-	-	-	1:55219773-55221609	92	41	65	13	7	10	4.096469552	1.994749978	2.465909789	0.602108544	0.393327985	0.533716335	2.85237644	0.509717621	2.484394258	4.35E-10	5.03E-06	UP
ENSRNOG00000060924	AABR07005004.2	-	-	-	-	-	-	-	1:174134747-174134870	6	6	0	0	0	0	3.95763438	4.324537997	0	0	0	0	2.760724126	0	Inf	0.002367474	0.388136625	UP
ENSRNOG00000016838	Pla2g5	phospholipase A2, group V [Source:RGD Symbol;Acc:62051]	GO:0016020|GO:0005576|GO:0044093|GO:0002376|GO:0009987|GO:0023052|GO:0005623|GO:0003824|GO:0044237|GO:0012505|GO:0050790|GO:0043229|GO:0009056|GO:0051234|GO:0005515|GO:0019222|GO:0043085|GO:0009986|GO:0023051|GO:0009893|GO:0009058|GO:0008289|GO:0005886|GO:0001775|GO:0097367|GO:0097006|GO:0006807|GO:0002682|GO:0045321|GO:0033036|GO:0071944|GO:0050794|GO:0007165|GO:0016787|GO:0007154|GO:0043167|GO:…	membrane|extracellular region|positive regulation of molecular function|immune system process|cellular process|signaling|cell|catalytic activity|cellular metabolic process|endomembrane system|regulation of catalytic activity|intracellular organelle|catabolic process|establishment of localization|protein binding|regulation of metabolic process|positive regulation of catalytic activity|cell surface…	K01047	secretory phospholipase A2[3.1.1.4]	rno01100|rno04014|rno04270|rno04972|rno00564|rno00590|rno00565|rno00591|rno04975|rno00592	Metabolic pathways - Rattus norvegicus (rat)|Ras signaling pathway - Rattus norvegicus (rat)|Vascular smooth muscle contraction - Rattus norvegicus (rat)|Pancreatic secretion - Rattus norvegicus (rat)|Glycerophospholipid metabolism - Rattus norvegicus (rat)|Arachidonic acid metabolism - Rattus norvegicus (rat)|Ether lipid metabolism - Rattus norvegicus (rat)|Linoleic acid metabolism - Rattus norv…	5:157247781-157268903	6	133	16	7	6	9	0.293333331	7.105120149	0.666482041	0.355962439	0.370168744	0.527437749	2.68831184	0.417856311	2.685621668	0.002357628	0.388136625	UP
ENSRNOG00000002408	Rbm47	RNA binding motif protein 47 [Source:RGD Symbol;Acc:1359713]	GO:0032502|GO:0002376|GO:0009987|GO:0005623|GO:0044237|GO:0043229|GO:0007275|GO:1901363|GO:0006807|GO:0002520|GO:0097159|GO:0048856|GO:0043227|GO:0046483|GO:0030154|GO:0006139|GO:0048534|GO:0043231|GO:1901360|GO:0043170|GO:0048731|GO:0048513|GO:0006725|GO:0003676|GO:0003723|GO:0005634|GO:0002244|GO:0030097|GO:0016070|GO:0003729|GO:0016553|GO:0016554	developmental process|immune system process|cellular process|cell|cellular metabolic process|intracellular organelle|multicellular organism development|heterocyclic compound binding|nitrogen compound metabolic process|immune system development|organic cyclic compound binding|anatomical structure development|membrane-bounded organelle|heterocycle metabolic process|cell differentiation|nucleobase-c…	-	-	-	-	14:43810119-43837662	25	158	37	22	7	19	0.872385815	6.024433305	1.100056476	0.798517098	0.30825235	0.794770325	2.665625199	0.633846591	2.07226833	0.001259845	0.300375698	UP
ENSRNOG00000054495	Cldn2	claudin 2 [Source:RGD Symbol;Acc:1560247]	GO:0016020|GO:0030054|GO:0005198|GO:0005623|GO:0005515|GO:0005886|GO:0071944|GO:0007155|GO:0031224|GO:0005911|GO:0070160|GO:0042802|GO:0043296|GO:0098609|GO:0016021|GO:0005923|GO:0098742|GO:0016338	membrane|cell junction|structural molecule activity|cell|protein binding|plasma membrane|cell periphery|cell adhesion|intrinsic component of membrane|cell-cell junction|tight junction|identical protein binding|apical junction complex|cell-cell adhesion|integral component of membrane|bicellular tight junction|cell-cell adhesion via plasma-membrane adhesion molecules|calcium-independent cell-cell a…	K06087	claudin[-]	rno04530|rno04514|rno05160|rno04670	Tight junction - Rattus norvegicus (rat)|Cell adhesion molecules (CAMs) - Rattus norvegicus (rat)|Hepatitis C - Rattus norvegicus (rat)|Leukocyte transendothelial migration - Rattus norvegicus (rat)	X:111122552-111137769	6	692	69	17	5	8	0.057363725	7.229388924	0.562086433	0.169061887	0.060332969	0.091685541	2.616279694	0.107026799	4.611472791	3.17E-05	0.023206691	UP
ENSRNOG00000031249	Slco1a2	solute carrier organic anion transporter family, member 1A2 [Source:RGD Symbol;Acc:70985]	GO:0016020|GO:0032502|GO:0005623|GO:0005215|GO:0022857|GO:0042995|GO:0051234|GO:0007275|GO:0005886|GO:0007586|GO:0033036|GO:0071944|GO:0005319|GO:0048856|GO:0031224|GO:0015125|GO:0120025|GO:0048731|GO:0048513|GO:0031253|GO:0010817|GO:0010876|GO:0015075|GO:0005903|GO:0031099|GO:0016021|GO:0031226|GO:0031526|GO:0050892|GO:0031100|GO:0005887|GO:0071702|GO:0015291|GO:0009914|GO:0006869|GO:0008509|GO:…	membrane|developmental process|cell|transporter activity|transmembrane transporter activity|cell projection|establishment of localization|multicellular organism development|plasma membrane|digestion|macromolecule localization|cell periphery|lipid transporter activity|anatomical structure development|intrinsic component of membrane|bile acid transmembrane transporter activity|plasma membrane bound…	K03460	solute carrier organic anion transporter family, member 1A[-]	rno04976	Bile secretion - Rattus norvegicus (rat)	4:176445858-176528110	3	243	28	8	1	2	0.078157283	6.916593771	0.621447103	0.216775082	0.032882547	0.062441753	2.538732719	0.104033128	4.608993607	7.02E-05	0.044349419	UP
ENSRNOG00000062260	AABR07012061.2	-	-	-	-	-	-	-	2:184544307-184570387	1	37	5	0	1	0	0.165596403	6.694111502	0.70543213	0	0.209010524	0	2.521713345	0.069670175	5.177719299	0.000276717	0.12548311	UP
ENSRNOG00000047706	LOC103690108	class I histocompatibility antigen, Non-RT1.A alpha-1 chain-like [Source:RGD Symbol;Acc:9113230]	-	-	-	-	-	-	20:3791407-3794027	105	1	1	2	2	0	7.391216516	0.076887497	0.059991672	0.146407506	0.177620444	0	2.509365229	0.108009317	4.538094799	0.002629239	0.40537613	UP
ENSRNOG00000027400	Vwc2l	von Willebrand factor C domain containing 2 like [Source:RGD Symbol;Acc:1565501]	GO:0016020|GO:0032991|GO:0032502|GO:0005576|GO:0009987|GO:0023052|GO:0005623|GO:0044237|GO:0050793|GO:0005615|GO:0048523|GO:0019222|GO:0007275|GO:0023051|GO:0009058|GO:0043235|GO:0005886|GO:0006807|GO:0071944|GO:0051094|GO:0050794|GO:0007165|GO:0007154|GO:0023057|GO:0048856|GO:0031224|GO:0010033|GO:0051171|GO:0046483|GO:0030154|GO:0006139|GO:0045597|GO:0048468|GO:0009966|GO:0009968|GO:0010646|GO:…	membrane|protein-containing complex|developmental process|extracellular region|cellular process|signaling|cell|cellular metabolic process|regulation of developmental process|extracellular space|negative regulation of cellular process|regulation of metabolic process|multicellular organism development|regulation of signaling|biosynthetic process|receptor complex|plasma membrane|nitrogen compound me…	-	-	-	-	9:77834091-78021846	18	64	44	46	105	78	1.075471924	4.178220076	2.239860012	2.858772472	7.91715295	5.586363983	2.497850671	5.454096468	-1.126652987	0.014419245	1	DOWN
ENSRNOG00000057557	Prlr	prolactin receptor [Source:RGD Symbol;Acc:3407]	GO:0016020|GO:0032991|GO:0022414|GO:0032502|GO:0000003|GO:0044093|GO:0009987|GO:0023052|GO:0005623|GO:0003824|GO:0044237|GO:0030155|GO:0050790|GO:0038023|GO:0003006|GO:0050793|GO:0051234|GO:0005515|GO:0019222|GO:0043085|GO:0009986|GO:0007275|GO:0009893|GO:0043235|GO:0005886|GO:0033218|GO:0016740|GO:0042562|GO:0035265|GO:0006807|GO:0071944|GO:1990845|GO:0050794|GO:0051707|GO:0007165|GO:0048871|GO:…	membrane|protein-containing complex|reproductive process|developmental process|reproduction|positive regulation of molecular function|cellular process|signaling|cell|catalytic activity|cellular metabolic process|regulation of cell adhesion|regulation of catalytic activity|signaling receptor activity|developmental process involved in reproduction|regulation of developmental process|establishment o…	K05081	prolactin receptor[-]	rno04080|rno04151|rno04060|rno04630|rno04917	Neuroactive ligand-receptor interaction - Rattus norvegicus (rat)|PI3K-Akt signaling pathway - Rattus norvegicus (rat)|Cytokine-cytokine receptor interaction - Rattus norvegicus (rat)|JAK-STAT signaling pathway - Rattus norvegicus (rat)|Prolactin signaling pathway - Rattus norvegicus (rat)	2:60131776-60325692	3	276	25	7	13	8	0.068801197	6.915458188	0.488444372	0.166954068	0.376210614	0.219896216	2.490901252	0.254353633	3.291760226	0.001642954	0.351820268	UP
ENSRNOG00000009582	Rpe65	RPE65, retinoid isomerohydrolase [Source:RGD Symbol;Acc:621396]	GO:0016020|GO:0032502|GO:0009987|GO:0023052|GO:0005623|GO:0003824|GO:0048511|GO:0044237|GO:0007623|GO:0012505|GO:0009653|GO:0043229|GO:0055114|GO:0016853|GO:0051606|GO:0019222|GO:0007275|GO:0042445|GO:0009058|GO:0044297|GO:0008289|GO:0005886|GO:0005789|GO:0016491|GO:0071944|GO:0072341|GO:0050794|GO:0007165|GO:0016787|GO:0048871|GO:0007154|GO:0043167|GO:0048856|GO:0043227|GO:0042175|GO:0031090|GO:…	membrane|developmental process|cellular process|signaling|cell|catalytic activity|rhythmic process|cellular metabolic process|circadian rhythm|endomembrane system|anatomical structure morphogenesis|intracellular organelle|oxidation-reduction process|isomerase activity|detection of stimulus|regulation of metabolic process|multicellular organism development|hormone metabolic process|biosynthetic pr…	K11158	retinoid isomerohydrolase / lutein isomerase[3.1.1.64 5.3.3.22]	rno00830	Retinol metabolism - Rattus norvegicus (rat)	2:266141581-266169197	83	29	122	46	14	25	2.607163608	0.995341892	3.265082339	1.502941442	0.554948931	0.941299139	2.289195946	0.999729837	1.195230772	0.005970839	0.636348378	UP
ENSRNOG00000047393	Krt18	keratin 18 [Source:RGD Symbol;Acc:619935]	GO:0005198|GO:0009987|GO:0023052|GO:0005623|GO:0099080|GO:0043229|GO:0051234|GO:0048523|GO:0045103|GO:0005515|GO:0008219|GO:0033036|GO:0071944|GO:0050794|GO:0007165|GO:0051641|GO:0007154|GO:0043227|GO:0060548|GO:0010033|GO:0005737|GO:0010941|GO:0097190|GO:0006996|GO:0043231|GO:0012501|GO:0045184|GO:0097110|GO:0008104|GO:0045104|GO:0007166|GO:0099512|GO:0034613|GO:0005856|GO:0016363|GO:0016192|GO:…	structural molecule activity|cellular process|signaling|cell|supramolecular complex|intracellular organelle|establishment of localization|negative regulation of cellular process|intermediate filament-based process|protein binding|cell death|macromolecule localization|cell periphery|regulation of cellular process|signal transduction|cellular localization|cell communication|membrane-bounded organel…	K07604	type I keratin, acidic[-]	rno04915	Estrogen signaling pathway - Rattus norvegicus (rat)	7:143629455-143633131	18	70	24	15	6	8	1.075471924	4.569924029	1.22174635	0.932212504	0.452368378	0.572950914	2.289047434	0.652510599	1.810674118	0.00154456	0.341550656	UP
ENSRNOG00000012843	Aspg	asparaginase [Source:RGD Symbol;Acc:708388]	GO:0009987|GO:0003824|GO:0044237|GO:0009056|GO:0006807|GO:0016787|GO:0044255|GO:0006629|GO:0016810|GO:0006793|GO:0019637|GO:0006082|GO:0006520|GO:0016788|GO:0006644|GO:1901605|GO:0016298|GO:0006796|GO:0052689|GO:0016042|GO:0016811|GO:0004620|GO:0006528|GO:0004067|GO:0003847|GO:0019752|GO:0004622|GO:0032787	cellular process|catalytic activity|cellular metabolic process|catabolic process|nitrogen compound metabolic process|hydrolase activity|cellular lipid metabolic process|lipid metabolic process|hydrolase activity, acting on carbon-nitrogen (but not peptide) bonds|phosphorus metabolic process|organophosphate metabolic process|organic acid metabolic process|cellular amino acid metabolic process|hydr…	-	-	-	-	6:136682126-136701628	70	54	99	44	21	26	2.175439243	1.833691468	2.621357895	1.422315347	0.82360865	0.968570627	2.210162869	1.071498208	1.04452325	0.000432105	0.152704892	UP
ENSRNOG00000020129	Cdh3	cadherin 3 [Source:RGD Symbol;Acc:621089]	GO:0008283|GO:0016020|GO:0032991|GO:0032502|GO:0030054|GO:0044093|GO:0043473|GO:0009987|GO:0023052|GO:0005623|GO:0003824|GO:0044237|GO:0050790|GO:0009653|GO:0019898|GO:0055114|GO:0021700|GO:0050793|GO:0042127|GO:0051234|GO:0005515|GO:0019222|GO:0043085|GO:0009986|GO:0007275|GO:0023051|GO:0019748|GO:0009893|GO:0009058|GO:0008284|GO:0050673|GO:0005886|GO:0007267|GO:0033059|GO:0016491|GO:0071944|GO:…	cell population proliferation|membrane|protein-containing complex|developmental process|cell junction|positive regulation of molecular function|pigmentation|cellular process|signaling|cell|catalytic activity|cellular metabolic process|regulation of catalytic activity|anatomical structure morphogenesis|extrinsic component of membrane|oxidation-reduction process|developmental maturation|regulation …	K06796	cadherin 3, type 1, P-cadherin[-]	rno04514	Cell adhesion molecules (CAMs) - Rattus norvegicus (rat)	19:38669230-38719677	14	217	53	19	23	20	0.312720821	5.296110189	1.008635985	0.441435226	0.648315926	0.535492953	2.205822332	0.541748035	2.025622673	0.003526929	0.471204241	UP
ENSRNOG00000012892	Abca4	ATP binding cassette subfamily A member 4 [Source:RGD Symbol;Acc:1309445]	GO:0016020|GO:0009987|GO:0005623|GO:0003824|GO:0005215|GO:0022857|GO:0043229|GO:0036094|GO:0042995|GO:0051234|GO:1901363|GO:0005886|GO:0097367|GO:0033036|GO:0071944|GO:0005319|GO:0045494|GO:0005929|GO:0016787|GO:0048871|GO:0097159|GO:0008144|GO:0043167|GO:0031224|GO:0043227|GO:0120025|GO:0016817|GO:0043005|GO:0097035|GO:0043231|GO:0001750|GO:0097730|GO:0061024|GO:0005524|GO:0010876|GO:0042592|GO:…	membrane|cellular process|cell|catalytic activity|transporter activity|transmembrane transporter activity|intracellular organelle|small molecule binding|cell projection|establishment of localization|heterocyclic compound binding|plasma membrane|carbohydrate derivative binding|macromolecule localization|cell periphery|lipid transporter activity|photoreceptor cell maintenance|cilium|hydrolase activ…	K05644	ATP-binding cassette, subfamily A (ABC1), member 4[-]	rno02010	ABC transporters - Rattus norvegicus (rat)	2:225645568-225783287	15	453	77	27	16	20	0.171283987	5.652210307	0.749154786	0.320692966	0.230572304	0.273764511	2.190883026	0.275009927	2.993956857	0.000276555	0.12548311	UP
ENSRNOG00000054627	RF00100	predicted gene, 26086 [Source:MGI Symbol;Acc:MGI:5455863]	-	-	-	-	-	-	17:23656183-23656501	9	5	12	16	9	23	2.307713267	1.400938683	2.621691059	4.267277989	2.91236961	7.069203301	2.110114336	4.749616967	-1.170489999	0.017455163	1	DOWN
ENSRNOG00000036826	Glycam1	glycosylation dependent cell adhesion molecule 1 [Source:RGD Symbol;Acc:2712]	GO:0016020|GO:0005623|GO:0005886|GO:0071944|GO:0007155	membrane|cell|plasma membrane|cell periphery|cell adhesion	K06815	glycosylation dependent cell adhesion molecule 1[-]	rno04514	Cell adhesion molecules (CAMs) - Rattus norvegicus (rat)	7:145172493-145174771	3	34	7	4	2	2	0.407664234	5.047790243	0.810358763	0.565343652	0.342848764	0.325692867	2.088604413	0.411295094	2.344293499	0.009375788	0.81277369	UP
ENSRNOG00000048239	Cxcr1	C-X-C motif chemokine receptor 1 [Source:RGD Symbol;Acc:2905]	GO:0040011|GO:0016020|GO:0002376|GO:0009987|GO:0023052|GO:0005623|GO:0044237|GO:0038023|GO:0006955|GO:0051234|GO:0005515|GO:0048870|GO:0050900|GO:0019725|GO:0009986|GO:0005886|GO:0071944|GO:0050794|GO:0007165|GO:0007154|GO:0031224|GO:0010033|GO:0001653|GO:0035556|GO:0055082|GO:0004888|GO:0019955|GO:0009897|GO:0007186|GO:0043170|GO:0030595|GO:0006935|GO:0042592|GO:0016477|GO:0007166|GO:0016021|GO:…	locomotion|membrane|immune system process|cellular process|signaling|cell|cellular metabolic process|signaling receptor activity|immune response|establishment of localization|protein binding|cell motility|leukocyte migration|cellular homeostasis|cell surface|plasma membrane|cell periphery|regulation of cellular process|signal transduction|cell communication|intrinsic component of membrane|respons…	K04175	C-X-C chemokine receptor type 1[-]	rno04060|rno04144|rno04062|rno04072	Cytokine-cytokine receptor interaction - Rattus norvegicus (rat)|Endocytosis - Rattus norvegicus (rat)|Chemokine signaling pathway - Rattus norvegicus (rat)|Phospholipase D signaling pathway - Rattus norvegicus (rat)	9:81466332-81469274	101	16	86	42	8	25	3.241025932	0.561020632	2.351268815	1.40185274	0.323968108	0.961609635	2.051105126	0.895810161	1.195136501	0.029087916	1	UP
ENSRNOG00000061379	C7	complement C7 [Source:RGD Symbol;Acc:620318]	GO:0016020|GO:0032991|GO:0002376|GO:0009987|GO:0005623|GO:0006955|GO:0002684|GO:0002253|GO:0019725|GO:0005886|GO:0002682|GO:0071944|GO:0031224|GO:0006959|GO:0055082|GO:0098797|GO:0006956|GO:0050776|GO:0050778|GO:0042592|GO:0046930|GO:0016021|GO:0031226|GO:0006873|GO:0005887|GO:0005579|GO:0048878|GO:0050801|GO:0030003|GO:0006875|GO:0055065|GO:0006883|GO:0055078	membrane|protein-containing complex|immune system process|cellular process|cell|immune response|positive regulation of immune system process|activation of immune response|cellular homeostasis|plasma membrane|regulation of immune system process|cell periphery|intrinsic component of membrane|humoral immune response|cellular chemical homeostasis|plasma membrane protein complex|complement activation|…	K03996	complement component 7[-]	rno05322|rno04610|rno05020	Systemic lupus erythematosus - Rattus norvegicus (rat)|Complement and coagulation cascades - Rattus norvegicus (rat)|Prion diseases - Rattus norvegicus (rat)	2:54709138-54777729	41	93	45	20	25	13	1.321381105	3.274962006	1.235649598	0.670448604	1.016798786	0.502221807	1.943997569	0.729823066	1.413407763	0.000711277	0.203057227	UP
ENSRNOG00000000017	Steap1	STEAP family member 1 [Source:RGD Symbol;Acc:1311543]	GO:0016020|GO:0005623|GO:0003824|GO:0012505|GO:0043229|GO:0055114|GO:0051234|GO:0005886|GO:0016491|GO:0071944|GO:0031224|GO:0043227|GO:0005737|GO:0005768|GO:0031982|GO:0097708|GO:0016021|GO:0031410|GO:0016723|GO:0006811|GO:0055085|GO:0008823|GO:0034220|GO:0006812|GO:0052851|GO:0030001|GO:0098655|GO:0098662|GO:0000041|GO:0006826|GO:0034755|GO:0006825|GO:0015677|GO:0098706	membrane|cell|catalytic activity|endomembrane system|intracellular organelle|oxidation-reduction process|establishment of localization|plasma membrane|oxidoreductase activity|cell periphery|intrinsic component of membrane|membrane-bounded organelle|cytoplasm|endosome|vesicle|intracellular vesicle|integral component of membrane|cytoplasmic vesicle|oxidoreductase activity, oxidizing metal ions, NAD…	K14737	metalloreductase STEAP1[1.16.1.-]	rno04978	Mineral absorption - Rattus norvegicus (rat)	4:25435873-25446461	3	68	13	5	0	0	0.191729585	4.748006181	0.707782522	0.332343468	0	0	1.882506096	0.110781156	4.086870133	0.000387301	0.146961118	UP
ENSRNOG00000056358	Ccdc27	coiled-coil domain containing 27 [Source:RGD Symbol;Acc:1587099]	-	-	-	-	-	-	5:171312793-171327450	98	7	31	28	5	6	4.09190521	0.31933945	1.102810989	1.216021684	0.263475524	0.300307655	1.83801855	0.593268288	1.631394754	0.029153025	1	UP
ENSRNOG00000018822	Slc5a5	solute carrier family 5 member 5 [Source:RGD Symbol;Acc:69267]	GO:0016020|GO:0009987|GO:0005623|GO:0005215|GO:0044237|GO:0022857|GO:0043229|GO:0051234|GO:0042445|GO:0005886|GO:0006807|GO:0071944|GO:0031224|GO:0043227|GO:0010033|GO:1901698|GO:0043231|GO:0006575|GO:0042403|GO:1901360|GO:0010817|GO:0015075|GO:0009725|GO:0006725|GO:0016021|GO:0071417|GO:0046683|GO:0022890|GO:0006590|GO:0034698|GO:0018958|GO:0005634|GO:0015291|GO:0008324|GO:0010243|GO:0051591|GO:…	membrane|cellular process|cell|transporter activity|cellular metabolic process|transmembrane transporter activity|intracellular organelle|establishment of localization|hormone metabolic process|plasma membrane|nitrogen compound metabolic process|cell periphery|intrinsic component of membrane|membrane-bounded organelle|response to organic substance|response to nitrogen compound|intracellular membr…	K14385	solute carrier family 5 (sodium/iodide cotransporter), member 5[-]	rno04918	Thyroid hormone synthesis - Rattus norvegicus (rat)	16:20297414-20307400	6	141	33	19	11	18	0.172494433	4.429485696	0.808375176	0.568202389	0.399100479	0.620318703	1.803451768	0.52920719	1.768856272	0.019728969	1	UP
ENSRNOG00000010549	Tspo	translocator protein [Source:RGD Symbol;Acc:2228]	GO:0040011|GO:0008283|GO:0016020|GO:0032502|GO:0009987|GO:0005623|GO:0051651|GO:0044237|GO:0012505|GO:0033555|GO:0038023|GO:0043229|GO:0036094|GO:0050793|GO:0009056|GO:0042127|GO:0051234|GO:0048523|GO:0005515|GO:0019222|GO:0048870|GO:0009892|GO:0007275|GO:0048266|GO:0009893|GO:0009058|GO:0008284|GO:0008219|GO:0046034|GO:0008289|GO:0060242|GO:0014009|GO:0042562|GO:0006807|GO:0033036|GO:0051094|GO:…	locomotion|cell population proliferation|membrane|developmental process|cellular process|cell|maintenance of location in cell|cellular metabolic process|endomembrane system|multicellular organismal response to stress|signaling receptor activity|intracellular organelle|small molecule binding|regulation of developmental process|catabolic process|regulation of cell population proliferation|establish…	K05770	translocator protein[-]	rno04080|rno05166|rno04979	Neuroactive ligand-receptor interaction - Rattus norvegicus (rat)|Human T-cell leukemia virus 1 infection - Rattus norvegicus (rat)|Cholesterol metabolism - Rattus norvegicus (rat)	7:124460358-124470609	25	18	11	8	1	5	2.437273362	1.917435203	0.91371767	0.811291725	0.123064599	0.584349396	1.756142078	0.50623524	1.794529724	0.001550287	0.341550656	UP
ENSRNOG00000008543	Pdlim2	PDZ and LIM domain 2 [Source:RGD Symbol;Acc:1359203]	GO:0005623|GO:0043229|GO:0005515|GO:0071944|GO:0043167|GO:0005938|GO:0005737|GO:0008092|GO:0043169|GO:0017022|GO:0005856|GO:0032432|GO:0042805|GO:0042641|GO:0099568|GO:0030864|GO:0031005|GO:0046872|GO:0032036|GO:0015629|GO:0030863|GO:0001725|GO:0051393|GO:0051371	cell|intracellular organelle|protein binding|cell periphery|ion binding|cell cortex|cytoplasm|cytoskeletal protein binding|cation binding|myosin binding|cytoskeleton|actin filament bundle|actinin binding|actomyosin|cytoplasmic region|cortical actin cytoskeleton|filamin binding|metal ion binding|myosin heavy chain binding|actin cytoskeleton|cortical cytoskeleton|stress fiber|alpha-actinin binding|…	-	-	-	-	15:51843564-51855325	24	54	16	10	16	14	1.284730188	3.158557556	0.729728046	0.556805811	1.080883124	0.898345876	1.724338597	0.845344937	1.028431047	0.040017088	1	UP
ENSRNOG00000052510	Wnt10a	Wnt family member 10A [Source:RGD Symbol;Acc:1307015]	GO:0032502|GO:0005576|GO:0009987|GO:0023052|GO:0098772|GO:0038023|GO:0009653|GO:0050793|GO:0005615|GO:0005515|GO:0019222|GO:0007275|GO:0023051|GO:0009893|GO:0007267|GO:0010469|GO:0030545|GO:0050794|GO:0007165|GO:0007154|GO:0048856|GO:0071559|GO:0042633|GO:0010033|GO:0001942|GO:0009887|GO:0030154|GO:0045165|GO:0005102|GO:0022405|GO:0009966|GO:0010646|GO:0198738|GO:1905114|GO:0043170|GO:0048731|GO:…	developmental process|extracellular region|cellular process|signaling|molecular function regulator|signaling receptor activity|anatomical structure morphogenesis|regulation of developmental process|extracellular space|protein binding|regulation of metabolic process|multicellular organism development|regulation of signaling|positive regulation of metabolic process|cell-cell signaling|regulation of…	K01357	wingless-type MMTV integration site family, member 10[-]	rno05200|rno05165|rno05205|rno05225|rno04934|rno04150|rno04310|rno04390|rno05226|rno05224|rno04550|rno04916|rno05217	Pathways in cancer - Rattus norvegicus (rat)|Human papillomavirus infection - Rattus norvegicus (rat)|Proteoglycans in cancer - Rattus norvegicus (rat)|Hepatocellular carcinoma - Rattus norvegicus (rat)|Cushing syndrome - Rattus norvegicus (rat)|mTOR signaling pathway - Rattus norvegicus (rat)|Wnt signaling pathway - Rattus norvegicus (rat)|Hippo signaling pathway - Rattus norvegicus (rat)|Gastri…	9:82053581-82066047	93	8	59	28	14	14	3.087264282	0.290187011	1.668729964	0.96679646	0.58648012	0.557091111	1.682060419	0.703455897	1.257697645	0.029847497	1	UP
ENSRNOG00000045829	Thbs1	thrombospondin 1 [Source:RGD Symbol;Acc:1588455]	GO:0040011|GO:0008283|GO:0016020|GO:0032991|GO:0032502|GO:0005576|GO:0044093|GO:0002376|GO:0044092|GO:0009987|GO:0023052|GO:0005623|GO:0003824|GO:0040012|GO:0044237|GO:0002683|GO:0050840|GO:0051918|GO:0012505|GO:0030155|GO:0033555|GO:0050790|GO:0006955|GO:0002684|GO:0009653|GO:0043229|GO:0005577|GO:0048646|GO:0050793|GO:0050817|GO:0042127|GO:0031012|GO:0005615|GO:0051234|GO:0048523|GO:0005515|GO:…	locomotion|cell population proliferation|membrane|protein-containing complex|developmental process|extracellular region|positive regulation of molecular function|immune system process|negative regulation of molecular function|cellular process|signaling|cell|catalytic activity|regulation of locomotion|cellular metabolic process|negative regulation of immune system process|extracellular matrix bind…	K16857	thrombospondin 1[-]	rno05165|rno04151|rno05206|rno04015|rno05205|rno04510|rno04145|rno04350|rno04512|rno04115|rno05144|rno05219	Human papillomavirus infection - Rattus norvegicus (rat)|PI3K-Akt signaling pathway - Rattus norvegicus (rat)|MicroRNAs in cancer - Rattus norvegicus (rat)|Rap1 signaling pathway - Rattus norvegicus (rat)|Proteoglycans in cancer - Rattus norvegicus (rat)|Focal adhesion - Rattus norvegicus (rat)|Phagosome - Rattus norvegicus (rat)|TGF-beta signaling pathway - Rattus norvegicus (rat)|ECM-receptor i…	3:109862117-109873466	152	66	52	31	24	32	2.714037437	1.287658015	0.791075017	0.575739052	0.540795486	0.684889589	1.597590157	0.600474709	1.411721961	0.000462202	0.152704892	UP
ENSRNOG00000010529	Thbs2	thrombospondin 2 [Source:RGD Symbol;Acc:1310979]	GO:0032502|GO:0005576|GO:0009987|GO:0005623|GO:0012505|GO:0009653|GO:0043229|GO:0048646|GO:0050793|GO:0031012|GO:0007275|GO:0044089|GO:0051094|GO:0050794|GO:0007155|GO:0043167|GO:0048856|GO:0043227|GO:0030141|GO:0050808|GO:0051128|GO:0005737|GO:0062023|GO:0001525|GO:0048731|GO:0031982|GO:0001568|GO:0051963|GO:0035295|GO:0051965|GO:0050803|GO:0097708|GO:0051130|GO:0043169|GO:0035239|GO:0022607|GO:…	developmental process|extracellular region|cellular process|cell|endomembrane system|anatomical structure morphogenesis|intracellular organelle|anatomical structure formation involved in morphogenesis|regulation of developmental process|extracellular matrix|multicellular organism development|positive regulation of cellular component biogenesis|positive regulation of developmental process|regulati…	K04659	thrombospondin 2/3/4/5[-]	rno05165|rno04151|rno04510|rno04145|rno04512|rno05144	Human papillomavirus infection - Rattus norvegicus (rat)|PI3K-Akt signaling pathway - Rattus norvegicus (rat)|Focal adhesion - Rattus norvegicus (rat)|Phagosome - Rattus norvegicus (rat)|ECM-receptor interaction - Rattus norvegicus (rat)|Malaria - Rattus norvegicus (rat)	1:56653938-56683731	34	187	115	67	25	34	0.473045226	2.842854559	1.363231576	0.969607217	0.43895821	0.567043322	1.559710454	0.65853625	1.243943467	0.011723064	0.906753547	UP
ENSRNOG00000059304	AABR07030529.1	-	-	-	-	-	-	-	10:92476055-92476199	2	4	2	3	20	3	1.128339628	2.465273294	0.961051746	1.760511156	14.23783977	2.028280404	1.518221556	6.008877111	-1.984713077	0.020474961	1	DOWN
ENSRNOG00000001195	Trpv4	transient receptor potential cation channel, subfamily V, member 4 [Source:RGD Symbol;Acc:69337]	GO:0040011|GO:0016020|GO:0032502|GO:0030054|GO:0002376|GO:0009987|GO:0023052|GO:0005623|GO:0099080|GO:0005215|GO:0040012|GO:0044237|GO:0030155|GO:0022857|GO:0030055|GO:0038023|GO:0002684|GO:0009653|GO:0043229|GO:0036094|GO:0055114|GO:0030029|GO:0032940|GO:0050793|GO:0042995|GO:0051234|GO:0007017|GO:0048523|GO:0005515|GO:0019222|GO:0048870|GO:0050900|GO:0019725|GO:0009892|GO:0009986|GO:0007275|GO:…	locomotion|membrane|developmental process|cell junction|immune system process|cellular process|signaling|cell|supramolecular complex|transporter activity|regulation of locomotion|cellular metabolic process|regulation of cell adhesion|transmembrane transporter activity|cell-substrate junction|signaling receptor activity|positive regulation of immune system process|anatomical structure morphogenesi…	K04973	transient receptor potential cation channel subfamily V member 4[-]	rno04218|rno05418|rno04750	Cellular senescence - Rattus norvegicus (rat)|Fluid shear stress and atherosclerosis - Rattus norvegicus (rat)|Inflammatory mediator regulation of TRP channels - Rattus norvegicus (rat)	12:47698947-47737902	8	130	27	6	6	9	0.203785708	3.618419387	0.585996132	0.15897303	0.19286587	0.274806401	1.469400409	0.208881767	2.814469107	0.000430684	0.152704892	UP
ENSRNOG00000018570	C1qtnf3	C1q and TNF related 3 [Source:RGD Symbol;Acc:1305010]	GO:0032991|GO:0032502|GO:0005576|GO:0009987|GO:0023052|GO:0044237|GO:0032940|GO:0005615|GO:0051234|GO:0048523|GO:0005515|GO:0019222|GO:0019725|GO:0009892|GO:0023051|GO:0009893|GO:0009058|GO:0007267|GO:0006807|GO:0033036|GO:1904951|GO:0005581|GO:0050794|GO:0007165|GO:0007154|GO:0023057|GO:0051050|GO:0051051|GO:0001816|GO:0070165|GO:0051171|GO:0046883|GO:0031324|GO:0035556|GO:0030154|GO:0044262|GO:…	protein-containing complex|developmental process|extracellular region|cellular process|signaling|cellular metabolic process|secretion by cell|extracellular space|establishment of localization|negative regulation of cellular process|protein binding|regulation of metabolic process|cellular homeostasis|negative regulation of metabolic process|regulation of signaling|positive regulation of metabolic …	-	-	-	-	2:60920257-60942500	8	75	13	9	4	4	0.340810369	3.491211164	0.471855015	0.398821103	0.215050705	0.20428937	1.434625516	0.272720393	2.395179709	0.002383163	0.388136625	UP
ENSRNOG00000050872	Mir3559	microRNA 3559 [Source:RGD Symbol;Acc:4888600]	-	-	-	-	-	-	X:75459241-75459355	2	2	2	0	0	0	1.422689096	1.554592034	1.211760897	0	0	0	1.396347342	0	Inf	0.031287063	1	UP
ENSRNOG00000030644	Mt-nd1	mitochondrially encoded NADH dehydrogenase 1 [Source:RGD Symbol;Acc:620555]	GO:0016020|GO:0032991|GO:0009987|GO:0005623|GO:0003824|GO:0044237|GO:0043229|GO:0055114|GO:0070469|GO:0042995|GO:0044297|GO:1990204|GO:0016491|GO:1902494|GO:0031224|GO:0043227|GO:0031090|GO:0006979|GO:0120025|GO:0010033|GO:0005737|GO:0043005|GO:0031966|GO:0006091|GO:0030964|GO:0043231|GO:0016651|GO:0005747|GO:0005746|GO:0019866|GO:0036477|GO:0042493|GO:0043025|GO:0016021|GO:0097447|GO:0033194|GO:…	membrane|protein-containing complex|cellular process|cell|catalytic activity|cellular metabolic process|intracellular organelle|oxidation-reduction process|respirasome|cell projection|cell body|oxidoreductase complex|oxidoreductase activity|catalytic complex|intrinsic component of membrane|membrane-bounded organelle|organelle membrane|response to oxidative stress|plasma membrane bounded cell proj…	K03878	NADH-ubiquinone oxidoreductase chain 1[7.1.1.2]	rno01100|rno04714|rno04723|rno05012|rno00190	Metabolic pathways - Rattus norvegicus (rat)|Thermogenesis - Rattus norvegicus (rat)|Retrograde endocannabinoid signaling - Rattus norvegicus (rat)|Parkinson disease - Rattus norvegicus (rat)|Oxidative phosphorylation - Rattus norvegicus (rat)	MT:2740-3694	47	0	0	3	0	3	4.025562206	0	0	0.267302741	0	0.307958805	1.341854069	0.191753849	2.806900343	0.049959708	1	UP
ENSRNOG00000024707	Tp73	tumor protein p73 [Source:RGD Symbol;Acc:1307083]	GO:0008283|GO:0032502|GO:0030054|GO:0044093|GO:0044092|GO:0009987|GO:0023052|GO:0005623|GO:0003824|GO:0044237|GO:0012505|GO:0040008|GO:0050790|GO:0009653|GO:0043229|GO:0050793|GO:0042127|GO:0051234|GO:0048523|GO:0005515|GO:0019222|GO:0043085|GO:0033002|GO:0009892|GO:0007275|GO:0023051|GO:0009893|GO:0009058|GO:0009791|GO:0008219|GO:1901363|GO:0016740|GO:0043086|GO:0035265|GO:0006807|GO:0045926|GO:…	cell population proliferation|developmental process|cell junction|positive regulation of molecular function|negative regulation of molecular function|cellular process|signaling|cell|catalytic activity|cellular metabolic process|endomembrane system|regulation of growth|regulation of catalytic activity|anatomical structure morphogenesis|intracellular organelle|regulation of developmental process|re…	K10148	tumor protein p73[-]	rno04390|rno05162|rno04722|rno04115	Hippo signaling pathway - Rattus norvegicus (rat)|Measles - Rattus norvegicus (rat)|Neurotrophin signaling pathway - Rattus norvegicus (rat)|p53 signaling pathway - Rattus norvegicus (rat)	5:171355876-171415354	93	62	84	46	11	30	1.601814949	1.166815161	1.232687241	0.824101814	0.239090516	0.619375048	1.33377245	0.560855793	1.249810777	0.000441131	0.152704892	UP
ENSRNOG00000061376	Psca	prostate stem cell antigen [Source:RGD Symbol;Acc:1594221]	-	-	-	-	-	-	7:116090189-116091955	1	14	5	0	0	0	0.18980191	2.90316359	0.80854634	0	0	0	1.300503946	0	Inf	0.00031464	0.129438422	UP
ENSRNOG00000061160	Htra4	HtrA serine peptidase 4 [Source:RGD Symbol;Acc:1306242]	GO:0005576|GO:0003824|GO:0005515|GO:0006807|GO:0016787|GO:0008233|GO:0043170|GO:0019538|GO:0019838|GO:0017171|GO:0005520|GO:0008236|GO:0006508|GO:0004252|GO:0004175	extracellular region|catalytic activity|protein binding|nitrogen compound metabolic process|hydrolase activity|peptidase activity|macromolecule metabolic process|protein metabolic process|growth factor binding|serine hydrolase activity|insulin-like growth factor binding|serine-type peptidase activity|proteolysis|serine-type endopeptidase activity|endopeptidase activity	-	-	-	-	16:71787966-71802763	20	54	28	40	50	100	0.725146414	2.139306713	0.864957403	1.508509359	2.287749644	4.346088029	1.243136844	2.714115677	-1.126497095	0.016042561	1	DOWN
ENSRNOG00000030478	AY172581.9	-	-	-	-	-	-	-	MT:68-1025	35	3	4	45	51	12	2.988348127	0.279876154	0.290994937	3.99644755	5.495213357	1.228189345	1.186406406	3.573283417	-1.590652054	0.043036523	1	DOWN
ENSRNOG00000030938	AABR07049499.1	-	-	-	-	-	-	-	5:124442293-124542156	1	91	9	3	2	1	0.032475039	3.228692134	0.24898312	0.101339467	0.081935274	0.038917647	1.170050098	0.074064129	3.981651502	0.000579615	0.18235602	UP
ENSRNOG00000062197	AABR07030514.1	-	-	-	-	-	-	-	10:90932054-90932937	10	13	10	17	23	16	1.038026847	1.474401897	0.884389342	1.835437106	3.012859038	1.990786299	1.132272695	2.279694148	-1.009618823	0.021644316	1	DOWN
ENSRNOG00000053474	AC118434.1	-	-	-	-	-	-	-	10:102746004-102746493	3	6	7	11	10	11	0.639098617	1.396465395	1.270406186	2.437140727	2.687993914	2.808516824	1.101990066	2.644550488	-1.2629113	0.02284619	1	DOWN
ENSRNOG00000030301	AABR07031937.1	-	-	-	-	-	-	-	18:39956966-39957265	6	3	3	9	6	10	1.63582221	0.893737853	0.696876087	2.552455059	2.064307698	3.268123026	1.075478717	2.628295261	-1.289148381	0.029181865	1	DOWN
ENSRNOG00000003005	Rasgef1c	RasGEF domain family, member 1C [Source:RGD Symbol;Acc:1311549]	GO:0009987|GO:0023052|GO:0098772|GO:0005515|GO:0050794|GO:0005085|GO:0007165|GO:0007154|GO:0035556|GO:0019899|GO:0051020|GO:0007264	cellular process|signaling|molecular function regulator|protein binding|regulation of cellular process|guanyl-nucleotide exchange factor activity|signal transduction|cell communication|intracellular signal transduction|enzyme binding|GTPase binding|small GTPase mediated signal transduction	-	-	-	-	10:35392762-35459267	28	25	35	57	32	68	1.027494939	1.00242515	1.09429335	2.17564897	1.481910645	2.991114404	1.04140448	2.216224673	-1.089573626	0.001488908	0.341550656	DOWN
ENSRNOG00000058693	AABR07050061.1	-	-	-	-	-	-	-	5:149666567-149707932	6	0	7	0	0	0	1.557925915	0	1.548685637	0	0	0	1.035537184	0	Inf	0.002147395	0.379317013	UP
ENSRNOG00000062036	AABR07044362.7	-	-	-	-	-	-	-	20:3126829-3127609	18	2	3	1	1	0	2.44166014	0.296481068	0.346704521	0.141065938	0.171229185	0	1.02828191	0.104098375	3.304216396	0.003545187	0.471204241	UP
ENSRNOG00000009203	RGD1561795	similar to RIKEN cDNA 1700012B09 [Source:RGD Symbol;Acc:1561795]	GO:0009987|GO:0005623|GO:0043229|GO:0042995|GO:0005929|GO:0120025|GO:0005737|GO:0097546|GO:0006996|GO:0036064|GO:0030030|GO:0022607|GO:0005856|GO:0044782|GO:0070925|GO:0030031|GO:0005815|GO:0015630|GO:0060271	cellular process|cell|intracellular organelle|cell projection|cilium|plasma membrane bounded cell projection|cytoplasm|ciliary base|organelle organization|ciliary basal body|cell projection organization|cellular component assembly|cytoskeleton|cilium organization|organelle assembly|cell projection assembly|microtubule organizing center|microtubule cytoskeleton|cilium assembly	-	-	-	-	8:13275270-13290773	9	14	3	2	3	2	1.011209522	1.718768554	0.287174212	0.233688903	0.425338125	0.269322947	1.005717429	0.309449992	1.700446828	0.026041703	1	UP
ENSRNOG00000055480	AABR07044668.1	-	-	-	-	-	-	-	20:16531275-16636071	2	4	2	4	6	9	0.747074183	1.632258574	0.6363128	1.554049673	2.827818765	4.029239063	1.005215185	2.8037025	-1.479828903	0.035698928	1	DOWN
ENSRNOG00000009096	Pon3	paraoxonase 3 [Source:RGD Symbol;Acc:1302965]	GO:0005576|GO:0009987|GO:0005623|GO:0003824|GO:0044237|GO:0043229|GO:0009056|GO:0005615|GO:0048523|GO:0005515|GO:0019222|GO:0009892|GO:0042445|GO:0019748|GO:0050794|GO:0016787|GO:0043167|GO:0043227|GO:0042447|GO:0031324|GO:0046483|GO:0043231|GO:1901360|GO:0006793|GO:0009410|GO:0009636|GO:0031323|GO:0010817|GO:0009404|GO:0006082|GO:0042802|GO:0046983|GO:0072593|GO:0043169|GO:0006725|GO:0010124|GO:…	extracellular region|cellular process|cell|catalytic activity|cellular metabolic process|intracellular organelle|catabolic process|extracellular space|negative regulation of cellular process|protein binding|regulation of metabolic process|negative regulation of metabolic process|hormone metabolic process|secondary metabolic process|regulation of cellular process|hydrolase activity|ion binding|mem…	-	-	-	-	4:30311982-30338679	5	38	7	4	5	6	0.281834624	2.340616371	0.336206737	0.234553328	0.355719195	0.405446379	0.986219244	0.331906301	1.571132388	0.035183497	1	UP
ENSRNOG00000022721	Clec18a	C-type lectin domain family 18, member A [Source:RGD Symbol;Acc:1559899]	GO:0005576|GO:0030246|GO:0005615|GO:0030247	extracellular region|carbohydrate binding|extracellular space|polysaccharide binding	-	-	-	-	19:43163129-43175624	5	44	14	4	9	4	0.224940616	2.163078694	0.53667324	0.187204004	0.511026351	0.21575115	0.974897517	0.304660501	1.678048098	0.020633719	1	UP
ENSRNOG00000017676	Plvap	plasmalemma vesicle associated protein [Source:RGD Symbol;Acc:619971]	GO:0040011|GO:0016020|GO:0002376|GO:0009987|GO:0023052|GO:0005623|GO:0040012|GO:0044237|GO:0002684|GO:0005515|GO:0048870|GO:0050900|GO:0009986|GO:0005886|GO:0006807|GO:0002682|GO:0071944|GO:0050794|GO:0007165|GO:0007154|GO:0031224|GO:0040017|GO:0010033|GO:0005737|GO:0035556|GO:0002687|GO:0044853|GO:0043170|GO:0098857|GO:0006793|GO:0019538|GO:0051270|GO:2000145|GO:0023014|GO:0042802|GO:0046983|GO:…	locomotion|membrane|immune system process|cellular process|signaling|cell|regulation of locomotion|cellular metabolic process|positive regulation of immune system process|protein binding|cell motility|leukocyte migration|cell surface|plasma membrane|nitrogen compound metabolic process|regulation of immune system process|cell periphery|regulation of cellular process|signal transduction|cell commun…	-	-	-	-	16:19906318-19918689	14	45	25	7	14	14	0.482588979	1.694863834	0.734210314	0.25095877	0.608970508	0.578454487	0.970554376	0.479461255	1.017394806	0.038012909	1	UP
ENSRNOG00000008902	Pon1	paraoxonase 1 [Source:RGD Symbol;Acc:620062]	GO:0032991|GO:0005576|GO:0044093|GO:0009987|GO:0005623|GO:0003824|GO:0005215|GO:0044237|GO:0051099|GO:0043229|GO:0032994|GO:0009056|GO:0005615|GO:0051234|GO:0048523|GO:0005515|GO:0008289|GO:0032411|GO:0097006|GO:0006807|GO:0033036|GO:0050794|GO:0016787|GO:0051098|GO:0051050|GO:0043167|GO:0043227|GO:0051128|GO:0010033|GO:1990777|GO:0034445|GO:0044255|GO:0010035|GO:0009991|GO:0005543|GO:0043231|GO:…	protein-containing complex|extracellular region|positive regulation of molecular function|cellular process|cell|catalytic activity|transporter activity|cellular metabolic process|positive regulation of binding|intracellular organelle|protein-lipid complex|catabolic process|extracellular space|establishment of localization|negative regulation of cellular process|protein binding|lipid binding|posit…	-	-	-	-	4:30249742-30276372	3	34	10	2	2	2	0.175170499	2.169000518	0.497429552	0.121431493	0.14731974	0.13994797	0.94720019	0.136233068	2.797592441	0.001813747	0.358517389	UP
ENSRNOG00000047173	AABR07057616.1	-	-	-	-	-	-	-	7:80411761-80411956	2	2	3	8	4	4	0.834741051	0.912133081	1.066647073	3.47282529	2.10661915	2.001201992	0.937840402	2.526882144	-1.429944041	0.048690371	1	DOWN
ENSRNOG00000060414	AABR07052730.2	-	-	-	-	-	-	-	3:71107898-71109960	2	4	5	1	0	0	0.527771761	1.153111702	1.124140233	0.274396003	0	0	0.935007899	0.091465334	3.35368159	0.01279257	0.954366978	UP
ENSRNOG00000039017	Naa50	N(alpha)-acetyltransferase 50, NatE catalytic subunit [Source:RGD Symbol;Acc:1310944]	GO:0032991|GO:0009987|GO:0005623|GO:0003824|GO:0044237|GO:0043229|GO:0007059|GO:0016740|GO:0006807|GO:1902494|GO:0043227|GO:1990234|GO:0005737|GO:0016746|GO:0006325|GO:0034085|GO:0006996|GO:0098813|GO:0043231|GO:0000278|GO:0043170|GO:0019538|GO:0007062|GO:0034087|GO:0010467|GO:0000819|GO:0036211|GO:0140014|GO:0051276|GO:0005634|GO:0051604|GO:0044267|GO:0016747|GO:0000070|GO:0005829|GO:0007064|GO:…	protein-containing complex|cellular process|cell|catalytic activity|cellular metabolic process|intracellular organelle|chromosome segregation|transferase activity|nitrogen compound metabolic process|catalytic complex|membrane-bounded organelle|transferase complex|cytoplasm|transferase activity, transferring acyl groups|chromatin organization|establishment of sister chromatid cohesion|organelle or…	-	-	-	-	11:61462994-61530837	137	55	38	45	29	26	1.673051404	0.733893583	0.395378128	0.571602979	0.446929333	0.38060285	0.934107705	0.466378387	1.002087972	0.020537819	1	UP
ENSRNOG00000020151	Cdh1	cadherin 1 [Source:RGD Symbol;Acc:69279]	GO:0040011|GO:0008283|GO:0016020|GO:0032991|GO:0022414|GO:0032502|GO:0030054|GO:0000003|GO:0009987|GO:0023052|GO:0045202|GO:0005623|GO:0003824|GO:0098793|GO:0040012|GO:0044237|GO:0012505|GO:0030155|GO:0050790|GO:0009653|GO:0043229|GO:0019898|GO:0048646|GO:0043209|GO:0003006|GO:0050793|GO:0009056|GO:0042127|GO:0098978|GO:0042995|GO:0051234|GO:0048523|GO:0043220|GO:0005515|GO:0048609|GO:0019222|GO:…	locomotion|cell population proliferation|membrane|protein-containing complex|reproductive process|developmental process|cell junction|reproduction|cellular process|signaling|synapse|cell|catalytic activity|presynapse|regulation of locomotion|cellular metabolic process|endomembrane system|regulation of cell adhesion|regulation of catalytic activity|anatomical structure morphogenesis|intracellular …	K05689	cadherin 1, type 1, E-cadherin[-]	rno05200|rno04015|rno04514|rno04390|rno05226|rno04371|rno05100|rno04520|rno05218|rno05213|rno05219|rno05216	Pathways in cancer - Rattus norvegicus (rat)|Rap1 signaling pathway - Rattus norvegicus (rat)|Cell adhesion molecules (CAMs) - Rattus norvegicus (rat)|Hippo signaling pathway - Rattus norvegicus (rat)|Gastric cancer - Rattus norvegicus (rat)|Apelin signaling pathway - Rattus norvegicus (rat)|Bacterial invasion of epithelial cells - Rattus norvegicus (rat)|Adherens junction - Rattus norvegicus (ra…	19:38768467-38838395	46	38	71	7	18	23	0.855916125	0.772573784	1.12558464	0.135469782	0.422653405	0.512983588	0.91802485	0.357035592	1.362465307	0.000298529	0.127853539	UP
ENSRNOG00000023122	AABR07058476.1	apolipoprotein L 11a [Source:NCBI gene;Acc:300060]	GO:0008289	lipid binding	-	-	-	-	7:118836547-118840634	9	13	10	2	3	2	0.769237756	1.214032074	0.728211914	0.177769615	0.3235592	0.204876808	0.903827248	0.235401875	1.940921242	0.001874615	0.364191822	UP
ENSRNOG00000042201	Efcab2	EF-hand calcium binding domain 2 [Source:RGD Symbol;Acc:1308593]	GO:0043167|GO:0043169|GO:0046872|GO:0005509	ion binding|cation binding|metal ion binding|calcium ion binding	-	-	-	-	13:96303703-96414404	46	27	39	11	12	17	1.137426628	0.729471645	0.821630298	0.282908718	0.374453464	0.503861293	0.89617619	0.387074492	1.21117116	0.000635549	0.186054908	UP
ENSRNOG00000052880	Prph	peripherin [Source:RGD Symbol;Acc:3414]	GO:0016020|GO:0005198|GO:0009987|GO:0045202|GO:0005623|GO:0099080|GO:0098793|GO:0043229|GO:0042995|GO:0045103|GO:0005515|GO:0044297|GO:0005886|GO:0071944|GO:0005929|GO:0043227|GO:0031090|GO:0120025|GO:0005737|GO:0043005|GO:0044306|GO:0043195|GO:0006996|GO:0060170|GO:0042622|GO:0001750|GO:0097730|GO:0036477|GO:0031253|GO:0046983|GO:0045104|GO:0043025|GO:0043679|GO:0099512|GO:0097731|GO:0030424|GO:…	membrane|structural molecule activity|cellular process|synapse|cell|supramolecular complex|presynapse|intracellular organelle|cell projection|intermediate filament-based process|protein binding|cell body|plasma membrane|cell periphery|cilium|membrane-bounded organelle|organelle membrane|plasma membrane bounded cell projection|cytoplasm|neuron projection|neuron projection terminus|terminal bouton|…	K07607	peripherin[-]	rno05014	Amyotrophic lateral sclerosis (ALS) - Rattus norvegicus (rat)	7:140742418-140746197	14	22	22	29	47	22	0.653270763	1.12166817	0.874625356	1.407492912	2.76755108	1.230486195	0.883188097	1.801843396	-1.028680994	0.013688469	0.990764274	DOWN
ENSRNOG00000037348	AABR07003187.1	-	-	-	-	-	-	-	1:98644050-98645156	17	4	17	2	6	3	1.256112413	0.322912943	1.070221118	0.153681591	0.559432981	0.265673585	0.883082158	0.326262719	1.436513521	0.014309243	0.999788123	UP
ENSRNOG00000026234	AABR07049299.1	-	-	-	-	-	-	-	5:114939996-114940364	6	3	3	1	1	0	1.329936756	0.72661614	0.566565925	0.230522387	0.279813547	0	0.874372941	0.170111978	2.361764027	0.026992078	1	UP
ENSRNOG00000024120	Rxfp1	relaxin family peptide receptor 1 [Source:RGD Symbol;Acc:1302973]	GO:0016020|GO:0022414|GO:0032502|GO:0000003|GO:0009987|GO:0023052|GO:0005623|GO:0003824|GO:0050790|GO:0038023|GO:0009653|GO:0007275|GO:0005886|GO:0042562|GO:0071944|GO:0050794|GO:0007165|GO:0007154|GO:0043167|GO:0048856|GO:0031224|GO:0010033|GO:0001653|GO:0035556|GO:0030154|GO:0060618|GO:0004888|GO:0060658|GO:0007186|GO:0048731|GO:0048513|GO:0009755|GO:0035295|GO:0009888|GO:0007567|GO:0007190|GO:…	membrane|reproductive process|developmental process|reproduction|cellular process|signaling|cell|catalytic activity|regulation of catalytic activity|signaling receptor activity|anatomical structure morphogenesis|multicellular organism development|plasma membrane|hormone binding|cell periphery|regulation of cellular process|signal transduction|cell communication|ion binding|anatomical structure de…	K04306	relaxin family peptide receptor 1[-]	rno04080|rno04926	Neuroactive ligand-receptor interaction - Rattus norvegicus (rat)|Relaxin signaling pathway - Rattus norvegicus (rat)	2:178399274-178521038	67	53	112	63	177	193	0.786162992	0.67950669	1.119692384	0.768897425	2.620947828	2.714547634	0.861787355	2.034797629	-1.239481483	0.002726981	0.411289424	DOWN
ENSRNOG00000004642	Lmx1a	LIM homeobox transcription factor 1 alpha [Source:RGD Symbol;Acc:1304784]	GO:0040011|GO:0032502|GO:0009987|GO:0005623|GO:0044237|GO:0040008|GO:0007626|GO:0009653|GO:0043229|GO:0050793|GO:0048523|GO:0019222|GO:0007275|GO:0009893|GO:0009058|GO:1901363|GO:0007611|GO:0006807|GO:0050794|GO:0003700|GO:0097159|GO:0043167|GO:0048856|GO:0043227|GO:0007635|GO:0050808|GO:0030901|GO:0030900|GO:0051128|GO:0051171|GO:0021543|GO:0046483|GO:0021537|GO:0030154|GO:0006139|GO:0021766|GO:…	locomotion|developmental process|cellular process|cell|cellular metabolic process|regulation of growth|locomotory behavior|anatomical structure morphogenesis|intracellular organelle|regulation of developmental process|negative regulation of cellular process|regulation of metabolic process|multicellular organism development|positive regulation of metabolic process|biosynthetic process|heterocyclic…	-	-	-	-	13:85918252-86061176	8	75	13	12	4	0	0.201216454	2.061231684	0.278585986	0.313937515	0.126967206	0	0.847011375	0.14696824	2.526876919	0.006830821	0.699383949	UP
ENSRNOG00000010769	AABR07004799.1	-	-	-	-	-	-	-	1:157920746-157921401	8	5	8	9	18	16	1.000544204	0.683332477	0.852517276	1.170850944	2.840954694	2.39868441	0.845464652	2.136830016	-1.337655803	0.010165591	0.836794897	DOWN
ENSRNOG00000058709	AABR07032095.1	-	-	-	-	-	-	-	18:45960384-45960742	4	4	3	9	9	9	0.924346023	1.009787084	0.590572955	2.163097508	2.624423462	2.492664844	0.841568687	2.426728605	-1.527859841	0.008020613	0.752612006	DOWN
ENSRNOG00000021323	Car13	carbonic anhydrase 13 [Source:RGD Symbol;Acc:1560453]	GO:0005623|GO:0003824|GO:0043229|GO:0043209|GO:0016829|GO:0043167|GO:0043227|GO:0005737|GO:0043231|GO:0043169|GO:0016836|GO:0046872|GO:0005829|GO:0004089|GO:0046914|GO:0008270	cell|catalytic activity|intracellular organelle|myelin sheath|lyase activity|ion binding|membrane-bounded organelle|cytoplasm|intracellular membrane-bounded organelle|cation binding|hydro-lyase activity|metal ion binding|cytosol|carbonate dehydratase activity|transition metal ion binding|zinc ion binding	K01672	carbonic anhydrase[4.2.1.1]	rno00910	Nitrogen metabolism - Rattus norvegicus (rat)	2:88282961-88314254	10	39	8	7	6	7	0.412696849	1.75861636	0.281304893	0.300466781	0.312458279	0.346284687	0.817539368	0.319736582	1.354404385	0.037692088	1	UP
ENSRNOG00000021274	Fermt1	fermitin family member 1 [Source:RGD Symbol;Acc:1306816]	GO:0040011|GO:0008283|GO:0032502|GO:0030054|GO:0009987|GO:0023052|GO:0005623|GO:0030155|GO:0030055|GO:0032940|GO:0021700|GO:0050793|GO:0042127|GO:0051234|GO:0048523|GO:0005515|GO:0019222|GO:0048870|GO:0009892|GO:0007275|GO:0023051|GO:0050673|GO:0045785|GO:0007267|GO:1903828|GO:0033036|GO:0044877|GO:1904951|GO:0050794|GO:0007165|GO:0007163|GO:0051641|GO:0007154|GO:0023057|GO:0007155|GO:0051050|GO:…	locomotion|cell population proliferation|developmental process|cell junction|cellular process|signaling|cell|regulation of cell adhesion|cell-substrate junction|secretion by cell|developmental maturation|regulation of developmental process|regulation of cell population proliferation|establishment of localization|negative regulation of cellular process|protein binding|regulation of metabolic proce…	-	-	-	-	3:125566643-125607735	25	61	68	56	115	93	0.40742625	1.086244656	0.944199862	0.949284477	2.365166776	1.81678389	0.81262359	1.710411715	-1.073684489	0.007860507	0.751198154	DOWN
ENSRNOG00000005082	Irf6	interferon regulatory factor 6 [Source:RGD Symbol;Acc:1309645]	GO:0008283|GO:0032502|GO:0030054|GO:0002376|GO:0009987|GO:0005623|GO:0044237|GO:0043229|GO:0042127|GO:0048523|GO:0019222|GO:0007275|GO:0009893|GO:0009058|GO:0050673|GO:1901363|GO:0006807|GO:0050794|GO:0003700|GO:0097159|GO:0048856|GO:0043227|GO:0008285|GO:0051726|GO:0005737|GO:0051171|GO:0046483|GO:0030154|GO:0006139|GO:0048468|GO:0043231|GO:0043616|GO:0000981|GO:1901360|GO:0043170|GO:0048731|GO:…	cell population proliferation|developmental process|cell junction|immune system process|cellular process|cell|cellular metabolic process|intracellular organelle|regulation of cell population proliferation|negative regulation of cellular process|regulation of metabolic process|multicellular organism development|positive regulation of metabolic process|biosynthetic process|epithelial cell prolifera…	-	-	-	-	13:111870121-111889328	28	28	70	78	92	52	0.566341795	0.618824682	1.206320414	1.640994775	2.348328172	1.260745401	0.797162297	1.750022783	-1.134428321	0.002363781	0.388136625	DOWN
ENSRNOG00000057901	Zfp707	zinc finger protein 707 [Source:RGD Symbol;Acc:1311188]	GO:0009987|GO:0044237|GO:0019222|GO:0009058|GO:1901363|GO:0006807|GO:0050794|GO:0097159|GO:0043167|GO:0051171|GO:0046483|GO:0006139|GO:1901360|GO:0043170|GO:0031323|GO:0043169|GO:0006725|GO:0003676|GO:0010467|GO:0019438|GO:0010468|GO:0034645|GO:0051252|GO:0046872|GO:0006355|GO:0016070|GO:2001141|GO:0006351|GO:0032774|GO:1903506	cellular process|cellular metabolic process|regulation of metabolic process|biosynthetic process|heterocyclic compound binding|nitrogen compound metabolic process|regulation of cellular process|organic cyclic compound binding|ion binding|regulation of nitrogen compound metabolic process|heterocycle metabolic process|nucleobase-containing compound metabolic process|organic cyclic compound metaboli…	K09228	KRAB domain-containing zinc finger protein[-]	rno05168	Herpes simplex infection - Rattus norvegicus (rat)	7:117026097-117032863	22	24	29	66	60	60	0.692396905	0.825306213	0.777627636	2.160545622	2.383016661	2.263495269	0.765110251	2.269019184	-1.568329249	5.21E-08	0.000200627	DOWN
ENSRNOG00000012417	Iapp	islet amyloid polypeptide [Source:RGD Symbol;Acc:2854]	GO:0032502|GO:0005576|GO:0009987|GO:0023052|GO:0005623|GO:0098772|GO:0012505|GO:0038023|GO:0043229|GO:0050793|GO:0007631|GO:0005615|GO:0048523|GO:0005515|GO:0023051|GO:0044297|GO:0010469|GO:0030545|GO:0050794|GO:0007165|GO:0048871|GO:0007154|GO:0043227|GO:0048771|GO:0030141|GO:0005737|GO:0034103|GO:0030154|GO:0005102|GO:0034104|GO:0045124|GO:0009966|GO:0045596|GO:0042755|GO:0010646|GO:0007186|GO:…	developmental process|extracellular region|cellular process|signaling|cell|molecular function regulator|endomembrane system|signaling receptor activity|intracellular organelle|regulation of developmental process|feeding behavior|extracellular space|negative regulation of cellular process|protein binding|regulation of signaling|cell body|regulation of signaling receptor activity|receptor regulator…	K08039	islet amyloid polypeptide[-]	rno04080|rno04950	Neuroactive ligand-receptor interaction - Rattus norvegicus (rat)|Maturity onset diabetes of the young - Rattus norvegicus (rat)	4:176510696-176516083	0	11	1	0	0	0	0	2.109747106	0.149592968	0	0	0	0.753113358	0	Inf	0.012887111	0.958328694	UP
ENSRNOG00000024256	AABR07053635.1	-	-	-	-	-	-	-	3:117765961-117766364	4	1	7	1	0	1	0.813976348	0.222246945	1.213522327	0.211598907	0	0.243864559	0.749915207	0.151821156	2.304354641	0.031631353	1	UP
ENSRNOG00000061881	AC132760.1	-	-	-	-	-	-	-	20:7691537-7694393	11	5	16	11	21	19	0.779021453	0.386925922	0.965389138	0.810270164	1.876829408	1.612936486	0.710445504	1.433345353	-1.012590362	0.048937906	1	DOWN
ENSRNOG00000052002	AABR07010468.1	-	-	-	-	-	-	-	2:136903813-136992193	6	3	10	11	12	11	0.703075449	0.384128017	0.998422352	1.340776561	1.774630459	1.54508662	0.695208606	1.55349788	-1.160002426	0.03411032	1	DOWN
ENSRNOG00000000124	AABR07065970.1	transmembrane protein 234-like [Source:NCBI gene;Acc:103690615]	-	-	-	-	-	-	9:110507-110749	2	3	1	0	0	0	0.673289078	1.103380065	0.286873758	0	0	0	0.687847634	0	Inf	0.031287063	1	UP
ENSRNOG00000019330	Procr	protein C receptor [Source:RGD Symbol;Acc:1305991]	GO:0016020|GO:0005576|GO:0005623|GO:0038023|GO:0043229|GO:0050817|GO:0005615|GO:0031224|GO:0005737|GO:0009611|GO:0050878|GO:0050819|GO:0007596|GO:0016021|GO:0048471|GO:0005856|GO:0042060|GO:0005815|GO:0007599|GO:0015630|GO:0005813	membrane|extracellular region|cell|signaling receptor activity|intracellular organelle|coagulation|extracellular space|intrinsic component of membrane|cytoplasm|response to wounding|regulation of body fluid levels|negative regulation of coagulation|blood coagulation|integral component of membrane|perinuclear region of cytoplasm|cytoskeleton|wound healing|microtubule organizing center|hemostasis|m…	K06557	protein C receptor, endothelial (EPCR)[-]	rno04610	Complement and coagulation cascades - Rattus norvegicus (rat)	3:151285249-151289595	11	11	16	3	6	5	0.612088284	0.668804185	0.758520037	0.173655862	0.421287285	0.333516424	0.679804169	0.309486524	1.135242618	0.028354598	1	UP
ENSRNOG00000061498	AABR07069100.1	-	-	-	-	-	-	-	8:8880651-8884462	6	11	14	19	16	19	0.407596896	0.816563249	0.810358763	1.342637704	1.371752005	1.547293722	0.678172969	1.420561144	-1.066735742	0.011440537	0.898685388	DOWN
ENSRNOG00000060634	AABR07002784.2	-	-	-	-	-	-	-	1:84953311-84959283	2	5	4	9	7	8	0.361967358	0.988715575	0.616754755	1.69410734	1.598547584	1.73533142	0.655812563	1.675995448	-1.353662787	0.030509527	1	DOWN
ENSRNOG00000061579	AABR07070810.1	ribosomal protein L12, pseudo 1 [Source:NCBI gene;Acc:296644]	GO:0032991|GO:0005198|GO:0009987|GO:0005623|GO:0044237|GO:0043229|GO:1990904|GO:0009058|GO:1901363|GO:0003735|GO:0006807|GO:0097159|GO:0005737|GO:0005840|GO:0006996|GO:0043170|GO:0019538|GO:0022607|GO:0003676|GO:0022618|GO:0010467|GO:0003723|GO:0022626|GO:0034645|GO:0015934|GO:0070925|GO:0006518|GO:0065003|GO:0042273|GO:0042254|GO:0044267|GO:0005829|GO:0000027|GO:0034622|GO:0043604|GO:0022625|GO:…	protein-containing complex|structural molecule activity|cellular process|cell|cellular metabolic process|intracellular organelle|ribonucleoprotein complex|biosynthetic process|heterocyclic compound binding|structural constituent of ribosome|nitrogen compound metabolic process|organic cyclic compound binding|cytoplasm|ribosome|organelle organization|macromolecule metabolic process|protein metaboli…	-	-	-	-	8:85489553-85490050	1	4	7	1	0	1	0.164266311	0.717800457	0.979590312	0.170808757	0	0.196854524	0.62055236	0.122554427	2.340130349	0.032393334	1	UP
ENSRNOG00000058581	AABR07006436.1	-	-	-	-	-	-	-	1:233668290-233670164	4	5	2	1	0	0	0.654436984	0.89379888	0.278705006	0.170125522	0	0	0.60898029	0.056708507	3.424758451	0.007896001	0.751429028	UP
ENSRNOG00000040120	Bhmt2	betaine-homocysteine S-methyltransferase 2 [Source:RGD Symbol;Acc:1359418]	GO:0009987|GO:0003824|GO:0044237|GO:0009058|GO:0032259|GO:0016740|GO:0006807|GO:0043167|GO:0051186|GO:0006575|GO:0017144|GO:0008168|GO:0006082|GO:0006520|GO:0006790|GO:0046500|GO:0043169|GO:0006577|GO:1901605|GO:0033477|GO:0046872|GO:0061627|GO:0046914|GO:0071267|GO:0047150|GO:0019752|GO:0006555|GO:0009086|GO:0008270	cellular process|catalytic activity|cellular metabolic process|biosynthetic process|methylation|transferase activity|nitrogen compound metabolic process|ion binding|cofactor metabolic process|cellular modified amino acid metabolic process|drug metabolic process|methyltransferase activity|organic acid metabolic process|cellular amino acid metabolic process|sulfur compound metabolic process|S-adeno…	K00547	homocysteine S-methyltransferase[2.1.1.10]	rno01100|rno00270	Metabolic pathways - Rattus norvegicus (rat)|Cysteine and methionine metabolism - Rattus norvegicus (rat)	2:23272328-23289266	0	33	9	4	2	0	0	1.504762711	0.319994122	0.173641265	0.105303549	0	0.608252278	0.092981604	2.709652591	0.013235882	0.974860654	UP
ENSRNOG00000019661	Gdf15	growth differentiation factor 15 [Source:RGD Symbol;Acc:2674]	GO:0032502|GO:0005576|GO:0044093|GO:0009987|GO:0023052|GO:0005623|GO:0003824|GO:0098772|GO:0044237|GO:0140253|GO:0012505|GO:0040008|GO:0050790|GO:0038023|GO:0009653|GO:0043229|GO:0048646|GO:0050793|GO:0007631|GO:0005615|GO:0048523|GO:0005515|GO:0019222|GO:0043085|GO:0035264|GO:0023051|GO:0009893|GO:0009058|GO:0008219|GO:0016740|GO:0010469|GO:0006807|GO:0045926|GO:0051094|GO:0030545|GO:0002021|GO:…	developmental process|extracellular region|positive regulation of molecular function|cellular process|signaling|cell|catalytic activity|molecular function regulator|cellular metabolic process|cell-cell fusion|endomembrane system|regulation of growth|regulation of catalytic activity|signaling receptor activity|anatomical structure morphogenesis|intracellular organelle|anatomical structure formatio…	K05504	growth differentiation factor 15[-]	rno04060	Cytokine-cytokine receptor interaction - Rattus norvegicus (rat)	16:20555395-20557978	3	14	2	2	0	1	0.269094155	1.37199946	0.152798797	0.186541142	0	0.107492931	0.597964137	0.098011358	2.609038117	0.014235039	0.998373927	UP
ENSRNOG00000031519	AABR07028691.1	-	-	-	-	-	-	-	17:81558203-81558565	5	1	2	0	0	1	1.126562094	0.246124716	0.383891193	0	0	0.270064884	0.585526001	0.090021628	2.701389677	0.046807167	1	UP
ENSRNOG00000007378	Acox2	acyl-CoA oxidase 2 [Source:RGD Symbol;Acc:628684]	GO:0009987|GO:0005623|GO:0003824|GO:0044237|GO:0043229|GO:0036094|GO:0055114|GO:0009056|GO:0005515|GO:0008219|GO:1901363|GO:0008289|GO:0016491|GO:0050794|GO:0048037|GO:0097159|GO:0043167|GO:0043227|GO:0006979|GO:0043177|GO:0005737|GO:0005504|GO:0010942|GO:0010941|GO:0044255|GO:0005102|GO:0034440|GO:0043231|GO:0050662|GO:0006629|GO:1902884|GO:0006082|GO:0042592|GO:0043168|GO:0000166|GO:0016627|GO:…	cellular process|cell|catalytic activity|cellular metabolic process|intracellular organelle|small molecule binding|oxidation-reduction process|catabolic process|protein binding|cell death|heterocyclic compound binding|lipid binding|oxidoreductase activity|regulation of cellular process|cofactor binding|organic cyclic compound binding|ion binding|membrane-bounded organelle|response to oxidative st…	K10214	3alpha,7alpha,12alpha-trihydroxy-5beta-cholestanoyl-CoA 24-hydroxylase[1.17.99.3]	rno01100|rno04146|rno03320|rno00120	Metabolic pathways - Rattus norvegicus (rat)|Peroxisome - Rattus norvegicus (rat)|PPAR signaling pathway - Rattus norvegicus (rat)|Primary bile acid biosynthesis - Rattus norvegicus (rat)	15:18451144-18481470	7	29	14	6	6	3	0.229479473	1.038825766	0.391050882	0.204594148	0.24821335	0.117876015	0.553118707	0.190227838	1.53986075	0.009324885	0.81277369	UP
ENSRNOG00000005665	AABR07041481.1	-	-	-	-	-	-	-	X:131381134-131382011	5	6	5	12	13	5	0.49931873	0.654753006	0.425498745	1.246550427	1.638514358	0.598619223	0.526523494	1.161228003	-1.141081456	0.049790233	1	DOWN
ENSRNOG00000008346	Itgb6	integrin subunit beta 6 [Source:RGD Symbol;Acc:1303119]	GO:0040011|GO:0016020|GO:0032991|GO:0030054|GO:0009987|GO:0023052|GO:0005623|GO:0030055|GO:0038023|GO:0043229|GO:0036363|GO:0032940|GO:0051234|GO:0005515|GO:0048870|GO:0009986|GO:0043235|GO:0005886|GO:0098636|GO:0033036|GO:0044877|GO:0071944|GO:0050794|GO:0007165|GO:0007154|GO:0007155|GO:0031224|GO:0043227|GO:0001816|GO:0005102|GO:0005178|GO:0043231|GO:0005924|GO:0008305|GO:0098797|GO:0009897|GO:…	locomotion|membrane|protein-containing complex|cell junction|cellular process|signaling|cell|cell-substrate junction|signaling receptor activity|intracellular organelle|transforming growth factor beta activation|secretion by cell|establishment of localization|protein binding|cell motility|cell surface|receptor complex|plasma membrane|protein complex involved in cell adhesion|macromolecule localiz…	K06589	integrin beta 6[-]	rno05165|rno04151|rno04810|rno04510|rno05414|rno05410|rno04512|rno05412	Human papillomavirus infection - Rattus norvegicus (rat)|PI3K-Akt signaling pathway - Rattus norvegicus (rat)|Regulation of actin cytoskeleton - Rattus norvegicus (rat)|Focal adhesion - Rattus norvegicus (rat)|Dilated cardiomyopathy (DCM) - Rattus norvegicus (rat)|Hypertrophic cardiomyopathy (HCM) - Rattus norvegicus (rat)|ECM-receptor interaction - Rattus norvegicus (rat)|Arrhythmogenic right ve…	3:46652623-46726958	11	72	14	13	10	9	0.170993877	1.222919818	0.185418463	0.210200189	0.196159191	0.16769353	0.526444052	0.19135097	1.460059002	0.026035521	1	UP
ENSRNOG00000053760	AC126071.2	-	-	-	-	-	-	-	10:15408626-15408931	0	2	4	3	8	4	0	0.59002668	0.920043397	0.842488837	2.725395072	1.294506899	0.503356692	1.620796936	-1.687050352	0.049978781	1	DOWN
ENSRNOG00000008412	Gprc5a	G protein-coupled receptor, class C, group 5, member A [Source:RGD Symbol;Acc:1310804]	GO:0016020|GO:0032991|GO:0044093|GO:0044092|GO:0009987|GO:0023052|GO:0005623|GO:0003824|GO:0098772|GO:0044237|GO:0050790|GO:0038023|GO:0043229|GO:0048523|GO:0019222|GO:0043085|GO:0009892|GO:0023051|GO:0009893|GO:0043235|GO:0005886|GO:0016740|GO:0030234|GO:0043086|GO:2000272|GO:0010469|GO:0006807|GO:0071944|GO:0050794|GO:0007165|GO:0007154|GO:0023057|GO:0031224|GO:0043227|GO:0016772|GO:0051171|GO:…	membrane|protein-containing complex|positive regulation of molecular function|negative regulation of molecular function|cellular process|signaling|cell|catalytic activity|molecular function regulator|cellular metabolic process|regulation of catalytic activity|signaling receptor activity|intracellular organelle|negative regulation of cellular process|regulation of metabolic process|positive regula…	-	-	-	-	4:168832910-168851652	4	26	7	2	6	3	0.156414193	1.110778647	0.233191193	0.081321951	0.296028829	0.140583489	0.500128011	0.172644756	1.534490895	0.040877308	1	UP
ENSRNOG00000056162	AC111885.1	-	-	-	-	-	-	-	14:78939961-78973883	32	21	28	392	12	359	0.601725221	0.431459653	0.448584805	7.666925451	0.284756795	8.091727138	0.493923226	5.347803128	-3.436587638	4.40E-06	0.007691961	DOWN
ENSRNOG00000027660	AABR07030462.1	-	-	-	-	-	-	-	10:87655475-87657065	7	10	12	7	0	4	0.359868816	0.5617268	0.525656473	0.374308712	0	0.246533998	0.482417363	0.20694757	1.221016525	0.038393987	1	UP
ENSRNOG00000026725	AABR07035456.1	-	-	-	-	-	-	-	12:15206545-15207584	5	7	6	11	14	10	0.3932135	0.601524984	0.402043897	0.899867345	1.389506746	0.942727796	0.465594127	1.077367296	-1.210365412	0.026075626	1	DOWN
ENSRNOG00000023917	AABR07034362.1	-	-	-	-	-	-	-	11:67584435-67585043	2	3	6	1	0	1	0.268652292	0.440264952	0.686577426	0.139676126	0	0.160974635	0.46516489	0.10021692	2.214616098	0.042950568	1	UP
ENSRNOG00000057371	AABR07056608.1	-	-	-	-	-	-	-	7:32075910-32084429	3	4	6	1	0	1	0.33435132	0.48700903	0.569653477	0.11588932	0	0.133560699	0.463671276	0.083150006	2.479314079	0.014827057	1	UP
ENSRNOG00000024838	AABR07031695.1	-	-	-	-	-	-	-	18:27375919-27395603	5	5	4	1	0	2	0.501154461	0.547670882	0.341633761	0.104243579	0	0.240278316	0.463486368	0.114840632	2.012893736	0.025975325	1	UP
ENSRNOG00000045872	Tmem125	transmembrane protein 125 [Source:RGD Symbol;Acc:1311937]	-	-	-	-	-	-	5:137371825-137373205	9	7	8	2	2	2	0.533063383	0.452994919	0.403726502	0.123190095	0.149453263	0.141974733	0.463261601	0.13820603	1.74500654	0.00988393	0.830813489	UP
ENSRNOG00000015972	Ano5	anoctamin 5 [Source:NCBI gene;Acc:308637]	GO:0016020|GO:0009987|GO:0005623|GO:0005215|GO:0022857|GO:0051234|GO:0005886|GO:0033036|GO:0071944|GO:0005319|GO:0043227|GO:0097035|GO:0031982|GO:0061024|GO:0010256|GO:0010876|GO:0005548|GO:0015075|GO:0015267|GO:0022839|GO:0005216|GO:0071702|GO:0017128|GO:0006869|GO:0007009|GO:0008509|GO:0006811|GO:0055085|GO:0015711|GO:0015108|GO:0015914|GO:0006820|GO:0034220|GO:0005229|GO:0017121|GO:0045332|GO:…	membrane|cellular process|cell|transporter activity|transmembrane transporter activity|establishment of localization|plasma membrane|macromolecule localization|cell periphery|lipid transporter activity|membrane-bounded organelle|regulation of membrane lipid distribution|vesicle|membrane organization|endomembrane system organization|lipid localization|phospholipid transporter activity|ion transmem…	-	-	-	-	1:106896790-106968885	19	17	10	23	37	31	0.572000621	0.559214156	0.256495694	0.720201266	1.405714899	1.118677091	0.462570157	1.081531085	-1.225331033	0.002746257	0.411289424	DOWN
ENSRNOG00000016284	Dmrt3	doublesex and mab-3 related transcription factor 3 [Source:RGD Symbol;Acc:1306043]	GO:0022414|GO:0032502|GO:0000003|GO:0009987|GO:0023052|GO:0005623|GO:0044237|GO:0030534|GO:0007626|GO:0009653|GO:0043229|GO:0007389|GO:0003006|GO:0050793|GO:0005515|GO:0019222|GO:0007275|GO:0009058|GO:1901363|GO:0006807|GO:0050794|GO:0003700|GO:0097159|GO:0007154|GO:0043167|GO:0048856|GO:0043227|GO:0051171|GO:0009887|GO:0046483|GO:0030154|GO:0045165|GO:0001708|GO:0006139|GO:0043231|GO:0008344|GO:…	reproductive process|developmental process|reproduction|cellular process|signaling|cell|cellular metabolic process|adult behavior|locomotory behavior|anatomical structure morphogenesis|intracellular organelle|pattern specification process|developmental process involved in reproduction|regulation of developmental process|protein binding|regulation of metabolic process|multicellular organism develo…	-	-	-	-	1:243589607-243602926	2	19	17	3	6	2	0.068341373	0.709341248	0.494876682	0.106630793	0.258685175	0.081899376	0.424186434	0.149071781	1.508691297	0.033254713	1	UP
ENSRNOG00000031667	AY172581.11	-	-	-	-	-	-	-	MT:11665-11735	0	1	0	0	12	0	0	1.258355942	0	0	17.44636705	0	0.419451981	5.815455682	-3.793314678	0.046440847	1	DOWN
ENSRNOG00000001821	Adipoq	adiponectin, C1Q and collagen domain containing [Source:RGD Symbol;Acc:628748]	GO:0040011|GO:0008283|GO:0032991|GO:0032502|GO:0005576|GO:0044093|GO:0002376|GO:0044092|GO:0009987|GO:0023052|GO:0005623|GO:0003824|GO:0048511|GO:0098772|GO:0040012|GO:0044237|GO:0007623|GO:0002683|GO:0012505|GO:0030155|GO:0050790|GO:0038023|GO:0009653|GO:0043229|GO:0036094|GO:0055114|GO:0032940|GO:0050793|GO:0009056|GO:0042127|GO:0005615|GO:0051234|GO:0048523|GO:0005515|GO:0019222|GO:0043085|GO:…	locomotion|cell population proliferation|protein-containing complex|developmental process|extracellular region|positive regulation of molecular function|immune system process|negative regulation of molecular function|cellular process|signaling|cell|catalytic activity|rhythmic process|molecular function regulator|regulation of locomotion|cellular metabolic process|circadian rhythm|negative regulat…	K07296	adiponectin[-]	rno04932|rno04152|rno04211|rno03320|rno04920|rno04930	Non-alcoholic fatty liver disease (NAFLD) - Rattus norvegicus (rat)|AMPK signaling pathway - Rattus norvegicus (rat)|Longevity regulating pathway - Rattus norvegicus (rat)|PPAR signaling pathway - Rattus norvegicus (rat)|Adipocytokine signaling pathway - Rattus norvegicus (rat)|Type II diabetes mellitus - Rattus norvegicus (rat)	11:81330293-81344488	0	43	4	0	0	2	0	1.14276949	0.082894187	0	0	0.058301251	0.408554559	0.01943375	4.393892515	0.00248908	0.39425312	UP
ENSRNOG00000049537	AABR07021544.1	-	-	-	-	-	-	-	13:77784808-77822333	36	26	5	7	5	3	0.638889592	0.504176379	0.075609345	0.129209191	0.111987102	0.06381008	0.406225105	0.101668791	1.998402518	0.00266689	0.408457984	UP
ENSRNOG00000058758	AABR07054680.1	-	-	-	-	-	-	-	3:166822620-166823554	2	3	6	5	12	6	0.231086506	0.37870248	0.590572955	0.600846948	1.749565057	0.830936012	0.400120647	1.060449339	-1.406168719	0.04498862	1	DOWN
ENSRNOG00000016085	Mpzl2	myelin protein zero-like 2 [Source:RGD Symbol;Acc:1307196]	GO:0016020|GO:0032502|GO:0002376|GO:0009987|GO:0005623|GO:0007275|GO:0005886|GO:0001775|GO:0045321|GO:0071944|GO:0002520|GO:0007155|GO:0048856|GO:0031224|GO:0030154|GO:0048534|GO:0048731|GO:0048513|GO:0098609|GO:0046649|GO:0016021|GO:0042110|GO:0002521|GO:0030098|GO:0030097|GO:0030217|GO:0033077	membrane|developmental process|immune system process|cellular process|cell|multicellular organism development|plasma membrane|cell activation|leukocyte activation|cell periphery|immune system development|cell adhesion|anatomical structure development|intrinsic component of membrane|cell differentiation|hematopoietic or lymphoid organ development|system development|animal organ development|cell-ce…	-	-	-	-	8:49342067-49353080	13	19	16	6	4	5	0.326690944	0.521709047	0.342557436	0.156824086	0.126850185	0.150620321	0.396985809	0.144764864	1.45537595	0.002220101	0.386378698	UP
ENSRNOG00000038432	Sh2d1b2	SH2 domain containing 1B2 [Source:RGD Symbol;Acc:1589042]	GO:0002376|GO:0009987|GO:0001906|GO:0044237|GO:0002683|GO:0006955|GO:0002684|GO:0031343|GO:0019222|GO:0009893|GO:0001775|GO:0006807|GO:0002682|GO:0045321|GO:0050794|GO:0001909|GO:0051171|GO:0050777|GO:0002443|GO:0001912|GO:0045087|GO:0043170|GO:0006793|GO:0010604|GO:0050776|GO:0042267|GO:0019538|GO:0050778|GO:0006952|GO:0031323|GO:0031325|GO:0046649|GO:0050865|GO:0030101|GO:0042269|GO:0045953|GO:…	immune system process|cellular process|cell killing|cellular metabolic process|negative regulation of immune system process|immune response|positive regulation of immune system process|positive regulation of cell killing|regulation of metabolic process|positive regulation of metabolic process|cell activation|nitrogen compound metabolic process|regulation of immune system process|leukocyte activat…	-	-	-	-	13:88557860-88577691	2	3	6	8	10	5	0.229144602	0.375520106	0.585610157	0.953324589	1.445643786	0.686651461	0.396758289	1.028539945	-1.374265557	0.035661647	1	DOWN
ENSRNOG00000014585	Cfap53	cilia and flagella associated protein 53 [Source:RGD Symbol;Acc:1306734]	GO:0032502|GO:0009987|GO:0007389|GO:0007017|GO:0007275|GO:0048856|GO:0006996|GO:0007018|GO:0030030|GO:0022607|GO:0044782|GO:0070925|GO:0009855|GO:0030031|GO:0003341|GO:0007368|GO:0060271	developmental process|cellular process|pattern specification process|microtubule-based process|multicellular organism development|anatomical structure development|organelle organization|microtubule-based movement|cell projection organization|cellular component assembly|cilium organization|organelle assembly|determination of bilateral symmetry|cell projection assembly|cilium movement|determination…	-	-	-	-	18:70263359-70329907	6	18	5	31	23	25	0.238342236	0.781315267	0.169248894	1.280942494	1.153051443	1.190453113	0.396302132	1.208149017	-1.608125778	0.00045777	0.152704892	DOWN
ENSRNOG00000032219	Crygd	crystallin, gamma D [Source:RGD Symbol;Acc:2422]	GO:0032502|GO:0032502|GO:0005198|GO:0005198|GO:0009987|GO:0005623|GO:0043229|GO:0005212|GO:0005212|GO:0007275|GO:0007275|GO:0048856|GO:0048856|GO:0043227|GO:0006979|GO:0010033|GO:0005737|GO:1901698|GO:0030154|GO:0002088|GO:0002088|GO:0043231|GO:0048731|GO:0048731|GO:0048513|GO:0048513|GO:0009888|GO:0009725|GO:0050877|GO:0060429|GO:0043434|GO:0007600|GO:0034599|GO:0007423|GO:0007423|GO:0005634|GO:…	developmental process|developmental process|structural molecule activity|structural molecule activity|cellular process|cell|intracellular organelle|structural constituent of eye lens|structural constituent of eye lens|multicellular organism development|multicellular organism development|anatomical structure development|anatomical structure development|membrane-bounded organelle|response to oxidat…	-	-	-	-	9:71764318-71778323	9	4	5	3	2	0	0.603905277	0.293244157	0.285876515	0.20941273	0.169314976	0	0.394341983	0.126242569	1.643248848	0.030967033	1	UP
ENSRNOG00000039649	Lnp1	leukemia NUP98 fusion partner 1 [Source:RGD Symbol;Acc:2323126]	-	-	-	-	-	-	11:45888221-45904848	4	4	5	17	8	6	0.367248588	0.401194868	0.391115008	1.623259752	0.926817853	0.660272386	0.386519488	1.070116664	-1.469155026	0.011463319	0.898685388	DOWN
ENSRNOG00000053035	AABR07073245.1	-	-	-	-	-	-	-	6:108930220-108932547	5	8	6	1	2	2	0.29762885	0.520393592	0.304312702	0.061908851	0.15021467	0.142698039	0.374111715	0.118273853	1.661337971	0.034419547	1	UP
ENSRNOG00000003620	Fmo3	flavin containing monooxygenase 3 [Source:RGD Symbol;Acc:619761]	GO:0016020|GO:0009987|GO:0005623|GO:0003824|GO:0044237|GO:0012505|GO:0043229|GO:0036094|GO:0055114|GO:1901363|GO:0005789|GO:0016491|GO:0048037|GO:0097159|GO:0043167|GO:0031224|GO:0043227|GO:0042175|GO:0031090|GO:0043177|GO:0005783|GO:0005737|GO:0016705|GO:0004497|GO:0043231|GO:0017144|GO:0050662|GO:0043168|GO:0000166|GO:0016021|GO:0031406|GO:0016709|GO:0050661|GO:0050660|GO:0004499|GO:0016597|GO:…	membrane|cellular process|cell|catalytic activity|cellular metabolic process|endomembrane system|intracellular organelle|small molecule binding|oxidation-reduction process|heterocyclic compound binding|endoplasmic reticulum membrane|oxidoreductase activity|cofactor binding|organic cyclic compound binding|ion binding|intrinsic component of membrane|membrane-bounded organelle|nuclear outer membrane…	K00485	dimethylaniline monooxygenase (N-oxide forming)[1.14.13.8]	rno00982	Drug metabolism - cytochrome P450 - Rattus norvegicus (rat)	13:80837420-80862963	7	12	17	2	5	5	0.226663217	0.424578552	0.469016143	0.067349771	0.204334344	0.19408913	0.373419304	0.155257748	1.26613124	0.017499784	1	UP
ENSRNOG00000057440	LOC102551339	uncharacterized LOC102551339 [Source:RGD Symbol;Acc:7690127]	-	-	-	-	-	-	14:32855462-32897232	13	6	6	1	5	2	0.590110446	0.297581971	0.232034213	0.04720464	0.286430939	0.108805275	0.37324221	0.147480285	1.339590045	0.040876061	1	UP
ENSRNOG00000012557	Lgals5	lectin, galactose binding, soluble 5 [Source:RGD Symbol;Acc:3004]	GO:0009987|GO:0030246|GO:0008219|GO:0050794|GO:0070492|GO:0010942|GO:0010941|GO:0012501|GO:0043068|GO:0048030|GO:0043067|GO:0006915|GO:0071887|GO:0043065|GO:0030395|GO:0042981|GO:2000108|GO:0070230|GO:0070231|GO:0070228|GO:0070232|GO:0070234	cellular process|carbohydrate binding|cell death|regulation of cellular process|oligosaccharide binding|positive regulation of cell death|regulation of cell death|programmed cell death|positive regulation of programmed cell death|disaccharide binding|regulation of programmed cell death|apoptotic process|leukocyte apoptotic process|positive regulation of apoptotic process|lactose binding|regulatio…	-	-	-	-	10:66225995-66229311	3	7	2	9	8	9	0.270279591	0.688971347	0.15347192	0.843322156	0.909465536	0.971809862	0.37090762	0.908199185	-1.291948836	0.023253593	1	DOWN
ENSRNOG00000039955	Samd3	sterile alpha motif domain containing 3 [Source:RGD Symbol;Acc:1587834]	-	-	-	-	-	-	1:20125966-20155960	9	0	2	0	1	0	0.898852909	0	0.170149576	0	0.12606984	0	0.356334162	0.04202328	3.083970128	0.049750957	1	UP
ENSRNOG00000025365	Ido2	indoleamine 2,3-dioxygenase 2 [Source:RGD Symbol;Acc:1596771]	GO:0002376|GO:0009987|GO:0005623|GO:0003824|GO:0044237|GO:0055114|GO:0009056|GO:0009058|GO:1901363|GO:0006807|GO:0016491|GO:0048037|GO:0097159|GO:0043167|GO:0046906|GO:0005737|GO:0046483|GO:0006139|GO:0042180|GO:0051186|GO:0051213|GO:1901360|GO:0006793|GO:0019637|GO:0006082|GO:0006520|GO:0016701|GO:0043169|GO:0006725|GO:0020037|GO:0009072|GO:0009308|GO:0070189|GO:0019438|GO:0006753|GO:1901605|GO:…	immune system process|cellular process|cell|catalytic activity|cellular metabolic process|oxidation-reduction process|catabolic process|biosynthetic process|heterocyclic compound binding|nitrogen compound metabolic process|oxidoreductase activity|cofactor binding|organic cyclic compound binding|ion binding|tetrapyrrole binding|cytoplasm|heterocycle metabolic process|nucleobase-containing compound…	K00463	indoleamine 2,3-dioxygenase[1.13.11.52]	rno01100|rno00380|rno05143	Metabolic pathways - Rattus norvegicus (rat)|Tryptophan metabolism - Rattus norvegicus (rat)|African trypanosomiasis - Rattus norvegicus (rat)	16:72268943-72289156	5	5	6	12	13	10	0.338248172	0.369643871	0.345844212	0.844437386	1.109961339	0.810948642	0.351245418	0.921782456	-1.391946902	0.010208116	0.837174121	DOWN
ENSRNOG00000052193	AABR07063323.1	-	-	-	-	-	-	-	6:28557633-28557848	1	0	2	5	5	1	0.378725107	0	0.645150477	1.969442774	2.38957663	0.453859041	0.341291861	1.604292815	-2.23285957	0.047961043	1	DOWN
ENSRNOG00000010262	Hdc	histidine decarboxylase [Source:RGD Symbol;Acc:2790]	GO:0009987|GO:0005623|GO:0003824|GO:0044237|GO:0036094|GO:0009056|GO:0042995|GO:0005515|GO:0009058|GO:0044297|GO:1901363|GO:0006807|GO:0048037|GO:0016829|GO:0097159|GO:0008144|GO:0043167|GO:0043177|GO:0120025|GO:0005737|GO:0001505|GO:0043005|GO:0046483|GO:0016830|GO:0019842|GO:0050662|GO:1901360|GO:0070279|GO:0042133|GO:0036477|GO:0006082|GO:0042802|GO:0046983|GO:0006520|GO:0043025|GO:0043168|GO:…	cellular process|cell|catalytic activity|cellular metabolic process|small molecule binding|catabolic process|cell projection|protein binding|biosynthetic process|cell body|heterocyclic compound binding|nitrogen compound metabolic process|cofactor binding|lyase activity|organic cyclic compound binding|drug binding|ion binding|organic acid binding|plasma membrane bounded cell projection|cytoplasm|r…	K01590	histidine decarboxylase[4.1.1.22]	rno01100	Metabolic pathways - Rattus norvegicus (rat)	3:119057517-119075619	21	11	12	5	6	4	0.491062016	0.281058362	0.239085034	0.121612247	0.177041827	0.112131387	0.337068471	0.136928487	1.299619068	0.009265749	0.81277369	UP
ENSRNOG00000000844	Ly6g6d	lymphocyte antigen 6 family member G6D [Source:RGD Symbol;Acc:1303064]	GO:0016020|GO:0032991|GO:0044092|GO:0009987|GO:0023052|GO:0005623|GO:0098772|GO:0038023|GO:0005515|GO:0009986|GO:0023051|GO:0005886|GO:2000272|GO:0010469|GO:0071944|GO:0030545|GO:0050794|GO:0007165|GO:0007154|GO:0031224|GO:0030594|GO:0010033|GO:0030547|GO:1901698|GO:0009966|GO:0004888|GO:0010646|GO:0099601|GO:0009897|GO:0031225|GO:0042802|GO:0042493|GO:0009725|GO:0022607|GO:0030548|GO:0035690|GO:…	membrane|protein-containing complex|negative regulation of molecular function|cellular process|signaling|cell|molecular function regulator|signaling receptor activity|protein binding|cell surface|regulation of signaling|plasma membrane|negative regulation of signaling receptor activity|regulation of signaling receptor activity|cell periphery|receptor regulator activity|regulation of cellular proc…	-	-	-	-	20:5061658-5064469	5	1	2	0	0	0	0.646037978	0.14114261	0.220146134	0	0	0	0.335775574	0	Inf	0.009884496	0.830813489	UP
ENSRNOG00000012821	Cnmd	chondromodulin [Source:RGD Symbol;Acc:620176]	GO:0008283|GO:0016020|GO:0032502|GO:0005576|GO:0009987|GO:0023052|GO:0005623|GO:0012505|GO:0009653|GO:0048646|GO:0050793|GO:0042127|GO:0048523|GO:0007275|GO:0023051|GO:0050673|GO:0050794|GO:0007165|GO:0007154|GO:0023057|GO:0048856|GO:0031224|GO:0008285|GO:0010033|GO:0050680|GO:0030154|GO:0048468|GO:0009966|GO:0009968|GO:0010646|GO:0001525|GO:0050678|GO:0048731|GO:0048513|GO:0001568|GO:0090287|GO:…	cell population proliferation|membrane|developmental process|extracellular region|cellular process|signaling|cell|endomembrane system|anatomical structure morphogenesis|anatomical structure formation involved in morphogenesis|regulation of developmental process|regulation of cell population proliferation|negative regulation of cellular process|multicellular organism development|regulation of sign…	-	-	-	-	15:61923299-61947764	7	7	3	3	0	2	0.408090724	0.445891649	0.14901128	0.181948765	0	0.139748472	0.334331218	0.107232412	1.640537028	0.045644996	1	UP
ENSRNOG00000032708	RT1-Bb	RT1 class II, locus Bb [Source:RGD Symbol;Acc:3469]	GO:0008283|GO:0016020|GO:0032991|GO:0032502|GO:0002376|GO:0009987|GO:0005623|GO:0002683|GO:0012505|GO:0030155|GO:0006955|GO:0002684|GO:0043229|GO:0015643|GO:0042127|GO:0048523|GO:0005515|GO:0009986|GO:0007275|GO:0045785|GO:0005886|GO:0033218|GO:0001775|GO:0019882|GO:0070661|GO:0002682|GO:0045321|GO:0071944|GO:0002520|GO:0050794|GO:0051707|GO:0007155|GO:0048856|GO:0031224|GO:0043227|GO:0008285|GO:…	cell population proliferation|membrane|protein-containing complex|developmental process|immune system process|cellular process|cell|negative regulation of immune system process|endomembrane system|regulation of cell adhesion|immune response|positive regulation of immune system process|intracellular organelle|toxic substance binding|regulation of cell population proliferation|negative regulation o…	K06752	major histocompatibility complex, class II[-]	rno05168|rno05166|rno05169|rno05322|rno04145|rno05152|rno05164|rno04514|rno05145|rno04659|rno04640|rno04658|rno05323|rno04612|rno05416|rno05140|rno05150|rno05320|rno04940|rno05321|rno05330|rno05332|rno04672|rno05310	Herpes simplex infection - Rattus norvegicus (rat)|Human T-cell leukemia virus 1 infection - Rattus norvegicus (rat)|Epstein-Barr virus infection - Rattus norvegicus (rat)|Systemic lupus erythematosus - Rattus norvegicus (rat)|Phagosome - Rattus norvegicus (rat)|Tuberculosis - Rattus norvegicus (rat)|Influenza A - Rattus norvegicus (rat)|Cell adhesion molecules (CAMs) - Rattus norvegicus (rat)|To…	20:4039413-4049711	54	5	12	6	6	2	0.767633506	0.077667612	0.14534575	0.088714355	0.107628139	0.034074923	0.330215623	0.076805806	2.104121108	0.005765861	0.623117101	UP
ENSRNOG00000059109	RF00003	-	-	-	-	-	-	-	6:75606802-75606965	0	1	1	5	2	4	0	0.544776048	0.425062946	2.593900239	1.258505829	2.39168043	0.323279665	2.081362166	-2.686673358	0.01491684	1	DOWN
ENSRNOG00000022762	Mettl21cl1	methyltransferase like 21C-like 1 [Source:RGD Symbol;Acc:1596736]	-	-	-	-	-	-	9:51009116-51013356	5	2	1	1	0	0	0.592669623	0.259098672	0.101029454	0.123279363	0	0	0.31759925	0.041093121	2.950238688	0.047388845	1	UP
ENSRNOG00000048656	AABR07007853.1	-	-	-	-	-	-	-	2:31378743-31379225	0	2	4	0	0	0	0	0.370140961	0.577170081	0	0	0	0.315770347	0	Inf	0.034057052	1	UP
ENSRNOG00000052085	AABR07049688.1	-	-	-	-	-	-	-	5:133150111-133159571	8	3	4	2	0	2	0.50843505	0.208330502	0.216606954	0.132187662	0	0.152344293	0.311124168	0.094843985	1.713862278	0.04617369	1	UP
ENSRNOG00000015210	Ggt6	gamma-glutamyl transferase 6 [Source:RGD Symbol;Acc:1303335]	GO:0016020|GO:0009987|GO:0003824|GO:0044237|GO:0009056|GO:0009058|GO:0016740|GO:0006807|GO:0016787|GO:0031224|GO:0016746|GO:0008233|GO:0051186|GO:0016755|GO:0006575|GO:0043170|GO:0019538|GO:0006790|GO:0016021|GO:0102953|GO:0103068|GO:0043171|GO:0006518|GO:0006508|GO:0006749|GO:1901565|GO:0043604|GO:0008238|GO:0042219|GO:0006751|GO:0006750|GO:0043043|GO:0008242|GO:0036374	membrane|cellular process|catalytic activity|cellular metabolic process|catabolic process|biosynthetic process|transferase activity|nitrogen compound metabolic process|hydrolase activity|intrinsic component of membrane|transferase activity, transferring acyl groups|peptidase activity|cofactor metabolic process|transferase activity, transferring amino-acyl groups|cellular modified amino acid metab…	K00681	gamma-glutamyltranspeptidase / glutathione hydrolase[2.3.2.2 3.4.19.13]	rno01100|rno00480|rno00430	Metabolic pathways - Rattus norvegicus (rat)|Glutathione metabolism - Rattus norvegicus (rat)|Taurine and hypotaurine metabolism - Rattus norvegicus (rat)	10:58995556-58998033	6	7	4	1	2	0	0.327820082	0.417893109	0.186221209	0.056822151	0.137872382	0	0.3106448	0.064898178	2.259016026	0.0075882	0.738740688	UP
ENSRNOG00000005392	Ngfr	nerve growth factor receptor [Source:RGD Symbol;Acc:3177]	GO:0040011|GO:0008283|GO:0016020|GO:0032502|GO:0030054|GO:0044093|GO:0009987|GO:0023052|GO:0045202|GO:0005623|GO:0003824|GO:0048511|GO:0061351|GO:0044237|GO:0007623|GO:0048144|GO:0012505|GO:0050790|GO:0038023|GO:0009653|GO:0032922|GO:0043229|GO:0048646|GO:0051606|GO:0050793|GO:0042127|GO:0042995|GO:0051234|GO:0048523|GO:0005515|GO:0019222|GO:0043085|GO:0098794|GO:0019725|GO:0009986|GO:0007275|GO:…	locomotion|cell population proliferation|membrane|developmental process|cell junction|positive regulation of molecular function|cellular process|signaling|synapse|cell|catalytic activity|rhythmic process|neural precursor cell proliferation|cellular metabolic process|circadian rhythm|fibroblast proliferation|endomembrane system|regulation of catalytic activity|signaling receptor activity|anatomica…	K02583	tumor necrosis factor receptor superfamily member 16[-]	rno04151|rno04010|rno04060|rno04014|rno04015|rno05202|rno04722|rno04215	PI3K-Akt signaling pathway - Rattus norvegicus (rat)|MAPK signaling pathway - Rattus norvegicus (rat)|Cytokine-cytokine receptor interaction - Rattus norvegicus (rat)|Ras signaling pathway - Rattus norvegicus (rat)|Rap1 signaling pathway - Rattus norvegicus (rat)|Transcriptional misregulation in cancer - Rattus norvegicus (rat)|Neurotrophin signaling pathway - Rattus norvegicus (rat)|Apoptosis - …	10:83389847-83408061	7	16	14	12	58	14	0.175953069	0.439471909	0.299837723	0.313744561	1.83987643	0.421841579	0.305087567	0.858487523	-1.492573779	0.018355697	1	DOWN
ENSRNOG00000006850	Ovol2	ovo-like zinc finger 2 [Source:RGD Symbol;Acc:1306130]	GO:0040011|GO:0008283|GO:0022414|GO:0032502|GO:0000003|GO:0009987|GO:0023052|GO:0005623|GO:0044237|GO:0009653|GO:0043229|GO:0007389|GO:0048646|GO:0003006|GO:0050793|GO:0042127|GO:0048523|GO:0019222|GO:0048870|GO:0009892|GO:0007275|GO:0023051|GO:0009893|GO:0009058|GO:0050673|GO:1901363|GO:0003682|GO:0006807|GO:0051094|GO:0050794|GO:0007165|GO:0003700|GO:0097159|GO:0007154|GO:0023057|GO:0048856|GO:…	locomotion|cell population proliferation|reproductive process|developmental process|reproduction|cellular process|signaling|cell|cellular metabolic process|anatomical structure morphogenesis|intracellular organelle|pattern specification process|anatomical structure formation involved in morphogenesis|developmental process involved in reproduction|regulation of developmental process|regulation of …	-	-	-	-	3:138433990-138462063	4	5	5	8	11	9	0.265599425	0.362743052	0.282859961	0.552494933	0.921624076	0.716236489	0.303734146	0.730118499	-1.265321527	0.029309004	1	DOWN
ENSRNOG00000051612	AABR07044570.2	-	-	-	-	-	-	-	20:10727513-10729072	1	7	9	6	13	22	0.055611572	0.425279391	0.426368782	0.347017267	0.912265982	1.466378178	0.302419915	0.908553809	-1.587018813	0.012290448	0.925867035	DOWN
ENSRNOG00000013426	Mrgprf	MAS related GPR family member F [Source:RGD Symbol;Acc:708478]	GO:0016020|GO:0009987|GO:0023052|GO:0005623|GO:0012505|GO:0038023|GO:0043229|GO:0005886|GO:0071944|GO:0050794|GO:0007165|GO:0007154|GO:0031224|GO:0043227|GO:0031090|GO:0005635|GO:0043231|GO:0004888|GO:0007186|GO:0031965|GO:0016021|GO:0005634|GO:0004930	membrane|cellular process|signaling|cell|endomembrane system|signaling receptor activity|intracellular organelle|plasma membrane|cell periphery|regulation of cellular process|signal transduction|cell communication|intrinsic component of membrane|membrane-bounded organelle|organelle membrane|nuclear envelope|intracellular membrane-bounded organelle|transmembrane signaling receptor activity|G prote…	-	-	-	-	1:218466289-218476224	9	12	7	3	3	4	0.290284122	0.422904347	0.192364344	0.100660141	0.122100219	0.154667031	0.301850937	0.12580913	1.262599655	0.031042322	1	UP
ENSRNOG00000047413	Spert	spermatid associated [Source:RGD Symbol;Acc:1561044]	GO:0009987|GO:0023052|GO:0005623|GO:0043229|GO:0042995|GO:0048523|GO:0005515|GO:0023051|GO:0007267|GO:0050794|GO:0007165|GO:0005929|GO:0007154|GO:0023057|GO:0043227|GO:0120025|GO:0005737|GO:0006996|GO:0009966|GO:0009968|GO:0010646|GO:0036064|GO:0198738|GO:1905114|GO:0031982|GO:0042802|GO:0097708|GO:0030030|GO:0007166|GO:0022607|GO:0031410|GO:0005856|GO:1905349|GO:0044782|GO:0030178|GO:0070925|GO:…	cellular process|signaling|cell|intracellular organelle|cell projection|negative regulation of cellular process|protein binding|regulation of signaling|cell-cell signaling|regulation of cellular process|signal transduction|cilium|cell communication|negative regulation of signaling|membrane-bounded organelle|plasma membrane bounded cell projection|cytoplasm|organelle organization|regulation of sig…	-	-	-	-	15:57642577-57651041	5	5	8	9	8	15	0.261137957	0.285376398	0.356032119	0.488976065	0.527327399	0.939148181	0.300848825	0.651817215	-1.115428734	0.04074634	1	DOWN
ENSRNOG00000060596	AABR07001880.1	-	-	-	-	-	-	-	1:60846652-60847587	3	5	2	6	7	9	0.263037373	0.478991897	0.149359596	0.5471194	0.774430341	0.945769941	0.297129622	0.755773227	-1.346860973	0.027284558	1	DOWN
ENSRNOG00000054618	AABR07002783.1	-	-	-	-	-	-	-	1:84842087-84856309	27	0	12	4	0	1	0.645754853	0	0.24453785	0.099513707	0	0.028664782	0.296764234	0.042726163	2.796125567	0.008458109	0.777749201	UP
ENSRNOG00000010932	Matn1	matrilin 1 [Source:RGD Symbol;Acc:1359410]	GO:0032502|GO:0005198|GO:0005576|GO:0009987|GO:0009653|GO:0050793|GO:0031012|GO:0005615|GO:0007275|GO:0001503|GO:0035265|GO:0043167|GO:0048856|GO:0048589|GO:0005201|GO:0009887|GO:0062023|GO:0030154|GO:0030282|GO:0048468|GO:0098868|GO:0048731|GO:0048513|GO:0009888|GO:0030278|GO:0043169|GO:0048729|GO:0061448|GO:0000904|GO:0030500|GO:0003416|GO:0060349|GO:0060348|GO:0001501|GO:0000902|GO:0051216|GO:…	developmental process|structural molecule activity|extracellular region|cellular process|anatomical structure morphogenesis|regulation of developmental process|extracellular matrix|extracellular space|multicellular organism development|ossification|organ growth|ion binding|anatomical structure development|developmental growth|extracellular matrix structural constituent|animal organ morphogenesis|…	-	-	-	-	5:149077412-149086957	7	6	8	2	1	0	0.303097558	0.283876502	0.295154208	0.090061155	0.054659184	0	0.294042756	0.048240113	2.607720756	0.001004402	0.255261559	UP
ENSRNOG00000009447	Fam221a	family with sequence similarity 221, member A [Source:RGD Symbol;Acc:1563175]	-	-	-	-	-	-	4:79021872-79043844	7	9	6	11	15	13	0.280937824	0.394683056	0.205164697	0.459206104	0.759734159	0.625436185	0.293595192	0.614792149	-1.066270398	0.025704631	1	DOWN
ENSRNOG00000002667	Lamc2	laminin subunit gamma 2 [Source:RGD Symbol;Acc:621053]	GO:0040011|GO:0008283|GO:0016020|GO:0032991|GO:0032502|GO:0005576|GO:0009987|GO:0005623|GO:0040012|GO:0043256|GO:0042127|GO:0031012|GO:0005615|GO:0048870|GO:0007275|GO:0008284|GO:0097367|GO:0071944|GO:0050794|GO:0043167|GO:0048856|GO:0040017|GO:0008201|GO:0005938|GO:0005737|GO:0062023|GO:0005607|GO:0048731|GO:0005539|GO:0051270|GO:2000145|GO:0005610|GO:0043168|GO:0016477|GO:2000147|GO:0051272|GO:…	locomotion|cell population proliferation|membrane|protein-containing complex|developmental process|extracellular region|cellular process|cell|regulation of locomotion|laminin complex|regulation of cell population proliferation|extracellular matrix|extracellular space|cell motility|multicellular organism development|positive regulation of cell population proliferation|carbohydrate derivative bindi…	K06246	laminin, gamma 2[-]	rno05200|rno05165|rno04151|rno04510|rno05145|rno05146|rno05222|rno04512	Pathways in cancer - Rattus norvegicus (rat)|Human papillomavirus infection - Rattus norvegicus (rat)|PI3K-Akt signaling pathway - Rattus norvegicus (rat)|Focal adhesion - Rattus norvegicus (rat)|Toxoplasmosis - Rattus norvegicus (rat)|Amoebiasis - Rattus norvegicus (rat)|Small cell lung cancer - Rattus norvegicus (rat)|ECM-receptor interaction - Rattus norvegicus (rat)	13:70566643-70626252	27	16	33	32	36	56	0.326505263	0.211419514	0.340009961	0.402501975	0.549390328	0.811751921	0.292644912	0.587881408	-1.006373955	0.007325635	0.732974327	DOWN
ENSRNOG00000023557	Mab21l4	mab-21 like 4 [Source:RGD Symbol;Acc:1563692]	-	-	-	-	-	-	9:100296781-100306829	0	38	4	3	0	2	0	0.806132056	0.066169748	0.060592005	0	0.046538596	0.290767268	0.0357102	3.025456737	0.015031178	1	UP
ENSRNOG00000008737	Tbc1d21	TBC1 domain family, member 21 [Source:RGD Symbol;Acc:1310243]	GO:0044093|GO:0009987|GO:0005623|GO:0003824|GO:0098772|GO:0012505|GO:0050790|GO:0043229|GO:0051234|GO:0005515|GO:0043085|GO:0030234|GO:0033036|GO:0050794|GO:0016787|GO:0051641|GO:0043227|GO:0030141|GO:0051128|GO:0051345|GO:0005737|GO:0016817|GO:0001669|GO:1902115|GO:0006996|GO:0008047|GO:0045184|GO:0008092|GO:0019899|GO:0031982|GO:0046907|GO:0008104|GO:0060491|GO:0097708|GO:0030030|GO:0022607|GO:…	positive regulation of molecular function|cellular process|cell|catalytic activity|molecular function regulator|endomembrane system|regulation of catalytic activity|intracellular organelle|establishment of localization|protein binding|positive regulation of catalytic activity|enzyme regulator activity|macromolecule localization|regulation of cellular process|hydrolase activity|cellular localizati…	-	-	-	-	8:63138802-63155825	4	4	8	8	9	11	0.229627012	0.25085237	0.39126056	0.477665794	0.651962039	0.756821376	0.290579981	0.628816403	-1.113703538	0.045521852	1	DOWN
ENSRNOG00000052389	AABR07031489.1	-	-	-	-	-	-	-	18:15553975-15558178	0	15	2	2	0	0	0	0.784439309	0.081540376	0.099546824	0	0	0.288659895	0.033182275	3.120885994	0.035938695	1	UP
ENSRNOG00000051860	AC114343.1	-	-	-	-	-	-	-	15:28028521-28035389	4	5	12	20	5	14	0.171948761	0.234839432	0.439474224	0.894166346	0.271228877	0.721320283	0.282087472	0.628905169	-1.156699896	0.046205291	1	DOWN
ENSRNOG00000027831	Map7d3	MAP7 domain containing 3 [Source:RGD Symbol;Acc:1565514]	GO:0009987|GO:0005623|GO:0043229|GO:0007017|GO:0005515|GO:0000226|GO:0006996|GO:0008092|GO:0097435|GO:0022607|GO:0005856|GO:0046785|GO:0065003|GO:0015631|GO:0007010|GO:0031109|GO:0034622|GO:0015630|GO:0008017|GO:0051258	cellular process|cell|intracellular organelle|microtubule-based process|protein binding|microtubule cytoskeleton organization|organelle organization|cytoskeletal protein binding|supramolecular fiber organization|cellular component assembly|cytoskeleton|microtubule polymerization|protein-containing complex assembly|tubulin binding|cytoskeleton organization|microtubule polymerization or depolymeriz…	-	-	-	-	X:159176680-159244879	14	16	15	7	6	2	0.262837651	0.328217028	0.239931667	0.136682387	0.142137321	0.045000483	0.276995449	0.107940064	1.359631825	0.00523035	0.587195676	UP
ENSRNOG00000011332	Clspn	claspin [Source:RGD Symbol;Acc:1309083]	GO:0044093|GO:0009987|GO:0005623|GO:0003824|GO:0044237|GO:0012505|GO:0050790|GO:0043229|GO:0048523|GO:0019222|GO:0043085|GO:0009893|GO:0016740|GO:0006807|GO:0044877|GO:0050794|GO:0043227|GO:0016772|GO:0051726|GO:0005737|GO:0051171|GO:0005794|GO:0043231|GO:0000278|GO:0004672|GO:0007093|GO:0043170|GO:0006793|GO:0010604|GO:0019538|GO:0010997|GO:0031323|GO:0010948|GO:0031325|GO:0010564|GO:0045786|GO:…	positive regulation of molecular function|cellular process|cell|catalytic activity|cellular metabolic process|endomembrane system|regulation of catalytic activity|intracellular organelle|negative regulation of cellular process|regulation of metabolic process|positive regulation of catalytic activity|positive regulation of metabolic process|transferase activity|nitrogen compound metabolic process|…	-	-	-	-	5:144581427-144616335	12	11	31	26	36	45	0.19429422	0.194604543	0.427633953	0.437858463	0.735565356	0.873340885	0.272177572	0.682254902	-1.325762664	0.001811353	0.358517389	DOWN
ENSRNOG00000025979	Gramd2a	GRAM domain containing 2A [Source:RGD Symbol;Acc:1564007]	GO:0016020|GO:0009987|GO:0005623|GO:0012505|GO:0043229|GO:0019898|GO:0044232|GO:0051234|GO:0022406|GO:0008289|GO:0005886|GO:0031300|GO:0005789|GO:0071944|GO:0051641|GO:0043167|GO:0031224|GO:0043227|GO:0042175|GO:0031090|GO:0005783|GO:0005737|GO:0005543|GO:0043231|GO:0031234|GO:0031227|GO:0098562|GO:0051640|GO:0019897|GO:0043168|GO:0009898|GO:0016021|GO:0061817|GO:0051643|GO:0043269|GO:0006811|GO:…	membrane|cellular process|cell|endomembrane system|intracellular organelle|extrinsic component of membrane|organelle membrane contact site|establishment of localization|membrane docking|lipid binding|plasma membrane|intrinsic component of organelle membrane|endoplasmic reticulum membrane|cell periphery|cellular localization|ion binding|intrinsic component of membrane|membrane-bounded organelle|nu…	-	-	-	-	8:64531594-64539367	2	3	9	9	10	8	0.11661386	0.191105742	0.447033841	0.545785116	0.735701827	0.559066145	0.251584481	0.613517696	-1.286062025	0.029395805	1	DOWN
ENSRNOG00000019447	Ecel1	endothelin converting enzyme-like 1 [Source:RGD Symbol;Acc:61806]	GO:0016020|GO:0009987|GO:0023052|GO:0003824|GO:0006807|GO:0050794|GO:0007165|GO:0007585|GO:0016787|GO:0007154|GO:0043167|GO:0031224|GO:0008233|GO:0035556|GO:0007186|GO:0043170|GO:0019538|GO:0003016|GO:0043169|GO:0016021|GO:0007218|GO:0006508|GO:0046872|GO:0004175|GO:0008237|GO:0004222	membrane|cellular process|signaling|catalytic activity|nitrogen compound metabolic process|regulation of cellular process|signal transduction|respiratory gaseous exchange|hydrolase activity|cell communication|ion binding|intrinsic component of membrane|peptidase activity|intracellular signal transduction|G protein-coupled receptor signaling pathway|macromolecule metabolic process|protein metaboli…	-	-	-	-	9:94239006-94250809	27	19	23	8	98	34	0.300883051	0.23135735	0.218373356	0.092734844	1.378192294	0.454175435	0.250204586	0.641700858	-1.358792682	0.041983248	1	DOWN
ENSRNOG00000018606	Olr59	olfactory receptor 59 [Source:RGD Symbol;Acc:628858]	GO:0016020|GO:0009987|GO:0023052|GO:0005623|GO:0038023|GO:0032940|GO:0051606|GO:0051234|GO:0005886|GO:0033036|GO:0071944|GO:1904951|GO:0050794|GO:0007165|GO:0007154|GO:0051050|GO:0031224|GO:0010033|GO:0050906|GO:0051047|GO:0050886|GO:0004888|GO:0003707|GO:0007186|GO:0045184|GO:0009593|GO:0009755|GO:0032880|GO:0008104|GO:0003014|GO:0009306|GO:0051222|GO:0009725|GO:0008217|GO:0016021|GO:0050877|GO:…	membrane|cellular process|signaling|cell|signaling receptor activity|secretion by cell|detection of stimulus|establishment of localization|plasma membrane|macromolecule localization|cell periphery|positive regulation of establishment of protein localization|regulation of cellular process|signal transduction|cell communication|positive regulation of transport|intrinsic component of membrane|respon…	K04257	olfactory receptor[-]	rno04740	Olfactory transduction - Rattus norvegicus (rat)	1:167906061-167911961	9	10	7	15	18	24	0.257129072	0.312157646	0.170393285	0.445755822	0.648964153	0.82190339	0.246560001	0.638874455	-1.373593684	0.002070759	0.374144143	DOWN
ENSRNOG00000054251	Clec7a	C-type lectin domain containing 7A [Source:RGD Symbol;Acc:1565140]	GO:0016020|GO:0002376|GO:0009987|GO:0023052|GO:0005623|GO:0038023|GO:0006955|GO:0002684|GO:0043229|GO:0002253|GO:0030246|GO:0051234|GO:0002682|GO:0050794|GO:0007165|GO:0008037|GO:0007154|GO:0031224|GO:0043227|GO:0002218|GO:0002764|GO:0043231|GO:0002757|GO:0045087|GO:0050776|GO:0050778|GO:0006952|GO:0006910|GO:0038187|GO:0016021|GO:0005654|GO:0016192|GO:0005634|GO:0045089|GO:0002758|GO:0031981|GO:…	membrane|immune system process|cellular process|signaling|cell|signaling receptor activity|immune response|positive regulation of immune system process|intracellular organelle|activation of immune response|carbohydrate binding|establishment of localization|regulation of immune system process|regulation of cellular process|signal transduction|cell recognition|cell communication|intrinsic component…	K10074	C-type lectin domain family 7 member A[-]	rno04145|rno05152|rno04625	Phagosome - Rattus norvegicus (rat)|Tuberculosis - Rattus norvegicus (rat)|C-type lectin receptor signaling pathway - Rattus norvegicus (rat)	4:163216163-163227334	5	8	13	4	2	2	0.146626762	0.256371745	0.324833857	0.122028282	0.074003211	0.070300145	0.242610788	0.088777213	1.450382382	0.029247362	1	UP
ENSRNOG00000021078	Olr336	olfactory receptor 336 [Source:RGD Symbol;Acc:1333328]	GO:0016020|GO:0009987|GO:0023052|GO:0005623|GO:0038023|GO:0051606|GO:0005886|GO:0071944|GO:0050794|GO:0007165|GO:0007154|GO:0031224|GO:0005549|GO:0050906|GO:0004888|GO:0007186|GO:0009593|GO:0016021|GO:0050877|GO:0007600|GO:0050907|GO:0004984|GO:0004930|GO:0007606|GO:0050911|GO:0007608	membrane|cellular process|signaling|cell|signaling receptor activity|detection of stimulus|plasma membrane|cell periphery|regulation of cellular process|signal transduction|cell communication|intrinsic component of membrane|odorant binding|detection of stimulus involved in sensory perception|transmembrane signaling receptor activity|G protein-coupled receptor signaling pathway|detection of chemic…	K04257	olfactory receptor[-]	rno04740	Olfactory transduction - Rattus norvegicus (rat)	1:229416489-229417451	4	1	4	1	0	0	0.33979075	0.092775983	0.289484059	0.088331008	0	0	0.240683598	0.029443669	3.031108445	0.040446545	1	UP
ENSRNOG00000053631	Tdrd9	tudor domain containing 9 [Source:RGD Symbol;Acc:1306942]	GO:0032991|GO:0022414|GO:0032502|GO:0000003|GO:0009987|GO:0005623|GO:0003824|GO:0044237|GO:0043229|GO:0036094|GO:0048523|GO:1990904|GO:0048609|GO:0019222|GO:0009566|GO:0051321|GO:0009892|GO:0007275|GO:0019953|GO:1901363|GO:0032259|GO:0097367|GO:0016458|GO:0006807|GO:0050794|GO:0016787|GO:0097159|GO:0008144|GO:0043167|GO:0048856|GO:0043227|GO:0043046|GO:0005737|GO:0016817|GO:0003724|GO:0046483|GO:…	protein-containing complex|reproductive process|developmental process|reproduction|cellular process|cell|catalytic activity|cellular metabolic process|intracellular organelle|small molecule binding|negative regulation of cellular process|ribonucleoprotein complex|multicellular organismal reproductive process|regulation of metabolic process|fertilization|meiotic cell cycle|negative regulation of m…	-	-	-	-	6:136536736-136649859	7	21	7	3	3	4	0.137798143	0.451708662	0.11740938	0.061437814	0.074523744	0.094400864	0.235638729	0.076787474	1.61763378	0.014245834	0.998373927	UP
ENSRNOG00000053862	AABR07070635.1	-	-	-	-	-	-	-	8:78318492-78324537	2	5	1	10	5	5	0.168149276	0.459300555	0.071644731	0.874408303	0.530471277	0.503873734	0.233031521	0.636251104	-1.449071143	0.045981026	1	DOWN
ENSRNOG00000013554	Treml2	triggering receptor expressed on myeloid cells-like 2 [Source:RGD Symbol;Acc:1587039]	GO:0016020|GO:0002376|GO:0009987|GO:0005623|GO:0038023|GO:0005515|GO:0009986|GO:0001775|GO:0045321|GO:0031224|GO:0046649|GO:0016021|GO:0042110	membrane|immune system process|cellular process|cell|signaling receptor activity|protein binding|cell surface|cell activation|leukocyte activation|intrinsic component of membrane|lymphocyte activation|integral component of membrane|T cell activation	-	-	-	-	9:14660738-14668297	3	3	2	6	8	6	0.253265087	0.276699026	0.143810633	0.526792982	0.85221332	0.607123526	0.224591582	0.662043276	-1.559621672	0.02122415	1	DOWN
ENSRNOG00000053067	AABR07035008.1	-	-	-	-	-	-	-	12:3213228-3320181	9	8	3	11	12	13	0.295291028	0.28681139	0.083859938	0.375395924	0.496868055	0.511287182	0.221987452	0.46118372	-1.054863457	0.039819746	1	DOWN
ENSRNOG00000005038	Ube2t	ubiquitin-conjugating enzyme E2T [Source:RGD Symbol;Acc:1310816]	GO:0009987|GO:0005623|GO:0003824|GO:0044237|GO:0043229|GO:0036094|GO:0005515|GO:1901363|GO:0016740|GO:0097367|GO:0003682|GO:0006807|GO:0097159|GO:0008144|GO:0043167|GO:0043227|GO:0046483|GO:0006139|GO:0043231|GO:1901360|GO:0043170|GO:0019899|GO:0019538|GO:0019787|GO:0005524|GO:0043168|GO:0032553|GO:0000166|GO:0006725|GO:0006259|GO:0036211|GO:0044389|GO:0017076|GO:0005634|GO:0004842|GO:0006974|GO:…	cellular process|cell|catalytic activity|cellular metabolic process|intracellular organelle|small molecule binding|protein binding|heterocyclic compound binding|transferase activity|carbohydrate derivative binding|chromatin binding|nitrogen compound metabolic process|organic cyclic compound binding|drug binding|ion binding|membrane-bounded organelle|heterocycle metabolic process|nucleobase-contai…	K13960	ubiquitin-conjugating enzyme E2 T[2.3.2.23]	rno03460	Fanconi anemia pathway - Rattus norvegicus (rat)	13:51795867-51801163	1	2	2	8	2	4	0.133015647	0.290696071	0.226589436	1.106786597	0.335601554	0.637781448	0.216767052	0.693389866	-1.677521268	0.029675271	1	DOWN
ENSRNOG00000050766	Rd3	retinal degeneration 3, GUCY2D regulator [Source:RGD Symbol;Acc:1593897]	GO:0032502|GO:0007275|GO:0048856|GO:0060041|GO:0048731|GO:0048513|GO:0007423|GO:0048880|GO:0001654|GO:0150063|GO:0043010	developmental process|multicellular organism development|anatomical structure development|retina development in camera-type eye|system development|animal organ development|sensory organ development|sensory system development|eye development|visual system development|camera-type eye development	-	-	-	-	13:110743098-110748365	3	5	5	0	0	2	0.153192178	0.278963446	0.217530257	0	0	0.122388955	0.21656196	0.040796318	2.408268986	0.015656624	1	UP
ENSRNOG00000011672	Tph1	tryptophan hydroxylase 1 [Source:RGD Symbol;Acc:3895]	GO:0032502|GO:0009987|GO:0005623|GO:0003824|GO:0048511|GO:0044237|GO:0007623|GO:0055114|GO:0050793|GO:0042995|GO:0007275|GO:0009058|GO:0001503|GO:0006807|GO:0016491|GO:0051094|GO:0050794|GO:0043167|GO:0048856|GO:0048771|GO:0120025|GO:0005737|GO:0001505|GO:0043005|GO:0061377|GO:0046483|GO:0016705|GO:0035902|GO:0030154|GO:0004497|GO:0060749|GO:0045597|GO:1901360|GO:0046849|GO:0048731|GO:0048513|GO:…	developmental process|cellular process|cell|catalytic activity|rhythmic process|cellular metabolic process|circadian rhythm|oxidation-reduction process|regulation of developmental process|cell projection|multicellular organism development|biosynthetic process|ossification|nitrogen compound metabolic process|oxidoreductase activity|positive regulation of developmental process|regulation of cellula…	K00502	tryptophan 5-monooxygenase[1.14.16.4]	rno01100|rno04726|rno00380|rno00790	Metabolic pathways - Rattus norvegicus (rat)|Serotonergic synapse - Rattus norvegicus (rat)|Tryptophan metabolism - Rattus norvegicus (rat)|Folate biosynthesis - Rattus norvegicus (rat)	1:102669868-102699442	16	11	3	2	0	2	0.33582546	0.252281794	0.05364712	0.04365551	0	0.050312319	0.213918125	0.031322609	2.771782411	0.00087362	0.229593389	UP
ENSRNOG00000011182	Aanat	aralkylamine N-acetyltransferase [Source:RGD Symbol;Acc:2006]	GO:0009987|GO:0005623|GO:0003824|GO:0048511|GO:0044237|GO:0007623|GO:0005515|GO:0042445|GO:0009058|GO:0016740|GO:0042752|GO:0006807|GO:0010033|GO:0005737|GO:0016746|GO:1901698|GO:0046483|GO:0009314|GO:0010035|GO:0017144|GO:1901360|GO:0043170|GO:0019538|GO:0042446|GO:0010817|GO:0009649|GO:0071889|GO:0009725|GO:0006725|GO:1901654|GO:0071417|GO:0010467|GO:0048545|GO:0019438|GO:0046683|GO:0048471|GO:…	cellular process|cell|catalytic activity|rhythmic process|cellular metabolic process|circadian rhythm|protein binding|hormone metabolic process|biosynthetic process|transferase activity|regulation of circadian rhythm|nitrogen compound metabolic process|response to organic substance|cytoplasm|transferase activity, transferring acyl groups|response to nitrogen compound|heterocycle metabolic process…	K00669	arylalkylamine N-acetyltransferase[2.3.1.87]	rno01100|rno00380	Metabolic pathways - Rattus norvegicus (rat)|Tryptophan metabolism - Rattus norvegicus (rat)	10:105568091-105572403	2	2	7	10	8	13	0.124797289	0.136367722	0.372109821	0.648969701	0.629896802	0.972264642	0.211091611	0.750377048	-1.829746456	0.003119095	0.431947958	DOWN
ENSRNOG00000051791	AABR07042668.1	-	-	-	-	-	-	-	19:2391053-2392983	2	1	7	11	10	9	0.139123509	0.07597217	0.41482651	0.795801054	0.877712298	0.750342989	0.209974063	0.807952114	-1.94405866	0.002069802	0.374144143	DOWN
ENSRNOG00000021243	Siglec1	sialic acid binding Ig like lectin 1 [Source:RGD Symbol;Acc:1311953]	GO:0016020|GO:0009987|GO:0023052|GO:0030246|GO:0023051|GO:0008219|GO:0050794|GO:0007165|GO:0007154|GO:0031224|GO:0010942|GO:0010941|GO:0097190|GO:0009966|GO:0010646|GO:0012501|GO:0009967|GO:0007166|GO:0016021|GO:0097191|GO:0043068|GO:2001235|GO:2001233|GO:0043067|GO:0006915|GO:0071887|GO:2001236|GO:0043065|GO:2001238|GO:0042981|GO:2000108|GO:0070230|GO:0070231|GO:0070228|GO:0070232|GO:0070234	membrane|cellular process|signaling|carbohydrate binding|regulation of signaling|cell death|regulation of cellular process|signal transduction|cell communication|intrinsic component of membrane|positive regulation of cell death|regulation of cell death|apoptotic signaling pathway|regulation of signal transduction|regulation of cell communication|programmed cell death|positive regulation of signal…	K06548	sialoadhesin[-]	rno04514	Cell adhesion molecules (CAMs) - Rattus norvegicus (rat)	3:123612067-123631109	19	20	29	8	4	6	0.174483629	0.200685553	0.226906279	0.076420092	0.046356501	0.066049478	0.20069182	0.062942023	1.672886355	0.000120262	0.061806404	UP
ENSRNOG00000028518	Msgn1	mesogenin 1 [Source:RGD Symbol;Acc:1587516]	GO:0032502|GO:0009987|GO:0005623|GO:0044237|GO:0009653|GO:0043229|GO:0007389|GO:0048646|GO:0005515|GO:0019222|GO:0007275|GO:0009893|GO:0009058|GO:1901363|GO:0003682|GO:0006807|GO:0050794|GO:0003700|GO:0097159|GO:0048856|GO:0043227|GO:0001704|GO:0051171|GO:0046483|GO:0006139|GO:0043231|GO:0000981|GO:0003002|GO:1901360|GO:0043170|GO:0048598|GO:0010604|GO:0009888|GO:0031323|GO:0046983|GO:0031325|GO:…	developmental process|cellular process|cell|cellular metabolic process|anatomical structure morphogenesis|intracellular organelle|pattern specification process|anatomical structure formation involved in morphogenesis|protein binding|regulation of metabolic process|multicellular organism development|positive regulation of metabolic process|biosynthetic process|heterocyclic compound binding|chromat…	-	-	-	-	6:36876165-36876805	1	1	3	3	1	12	0.127620317	0.139381079	0.326151055	0.398243553	0.161078313	1.835577835	0.197717484	0.798299901	-2.013490381	0.039192824	1	DOWN
ENSRNOG00000047312	Noxred1	NADP-dependent oxidoreductase domain containing 1 [Source:RGD Symbol;Acc:1589353]	-	-	-	-	-	-	6:111243228-111267734	3	2	5	9	6	7	0.187481947	0.136576076	0.26622114	0.584978241	0.473103369	0.524321046	0.196759721	0.527467552	-1.42264743	0.033569809	1	DOWN
ENSRNOG00000008895	Hnf4a	hepatocyte nuclear factor 4, alpha [Source:RGD Symbol;Acc:2810]	GO:0040011|GO:0008283|GO:0032991|GO:0022414|GO:0032502|GO:0000003|GO:0044093|GO:0044092|GO:0009987|GO:0023052|GO:0005623|GO:0003824|GO:0040012|GO:0044237|GO:0040008|GO:0050790|GO:0038023|GO:0009653|GO:0043229|GO:0036094|GO:0032940|GO:0003006|GO:0050793|GO:0050817|GO:0042127|GO:0051234|GO:0048523|GO:0005515|GO:0019222|GO:0043085|GO:0048870|GO:0051090|GO:0009892|GO:0007275|GO:0023051|GO:0009893|GO:…	locomotion|cell population proliferation|protein-containing complex|reproductive process|developmental process|reproduction|positive regulation of molecular function|negative regulation of molecular function|cellular process|signaling|cell|catalytic activity|regulation of locomotion|cellular metabolic process|regulation of growth|regulation of catalytic activity|signaling receptor activity|anatom…	K07292	hepatocyte nuclear factor 4-alpha[-]	rno04152|rno04950	AMPK signaling pathway - Rattus norvegicus (rat)|Maturity onset diabetes of the young - Rattus norvegicus (rat)	3:159902441-159965003	2	29	3	2	3	1	0.032507301	0.514975221	0.041538412	0.033802011	0.061523178	0.019478155	0.196340311	0.038267781	2.359154245	0.024729394	1	UP
ENSRNOG00000010283	Cd28	Cd28 molecule [Source:RGD Symbol;Acc:2299]	GO:0008283|GO:0016020|GO:0032991|GO:0032502|GO:0002376|GO:0009987|GO:0023052|GO:0005623|GO:0044237|GO:0030155|GO:0038023|GO:0006955|GO:0002684|GO:0002253|GO:0050793|GO:0042127|GO:0005515|GO:0019222|GO:0060090|GO:0009892|GO:0009986|GO:0007275|GO:0023051|GO:0009893|GO:0009058|GO:0008284|GO:0008219|GO:0045785|GO:0005886|GO:0045058|GO:0001775|GO:0098636|GO:0070661|GO:0006807|GO:0002682|GO:0045321|GO:…	cell population proliferation|membrane|protein-containing complex|developmental process|immune system process|cellular process|signaling|cell|cellular metabolic process|regulation of cell adhesion|signaling receptor activity|immune response|positive regulation of immune system process|activation of immune response|regulation of developmental process|regulation of cell population proliferation|pro…	K06470	CD28 antigen[-]	rno05322|rno04514|rno05162|rno04660|rno05323|rno05416|rno05320|rno04940|rno05330|rno05332|rno04672	Systemic lupus erythematosus - Rattus norvegicus (rat)|Cell adhesion molecules (CAMs) - Rattus norvegicus (rat)|Measles - Rattus norvegicus (rat)|T cell receptor signaling pathway - Rattus norvegicus (rat)|Rheumatoid arthritis - Rattus norvegicus (rat)|Viral myocarditis - Rattus norvegicus (rat)|Autoimmune thyroid disease - Rattus norvegicus (rat)|Type I diabetes mellitus - Rattus norvegicus (rat…	9:67546408-67571871	2	4	3	9	6	11	0.128120005	0.279925315	0.163714038	0.599637054	0.484958739	0.844534425	0.190586453	0.643043406	-1.754470551	0.00387054	0.492811668	DOWN
ENSRNOG00000003575	Mospd4	motile sperm domain containing 4 [Source:RGD Symbol;Acc:1304785]	GO:0016020|GO:0005623|GO:0012505|GO:0043229|GO:0005515|GO:0005789|GO:0033036|GO:0051641|GO:0031224|GO:0043227|GO:0042175|GO:0031090|GO:0005783|GO:0005737|GO:0043231|GO:0019904|GO:0008104|GO:0016021|GO:0034613|GO:0033149|GO:0033365|GO:0070972	membrane|cell|endomembrane system|intracellular organelle|protein binding|endoplasmic reticulum membrane|macromolecule localization|cellular localization|intrinsic component of membrane|membrane-bounded organelle|nuclear outer membrane-endoplasmic reticulum membrane network|organelle membrane|endoplasmic reticulum|cytoplasm|intracellular membrane-bounded organelle|protein domain specific binding|…	-	-	-	-	18:40451639-40452456	4	0	2	0	0	0	0.400022606	0	0.170357583	0	0	0	0.19012673	0	Inf	0.038499497	1	UP
ENSRNOG00000038241	LOC100359752	hypothetical protein LOC100359752 [Source:RGD Symbol;Acc:2323488]	-	-	-	-	-	-	18:81644858-81682206	5	3	7	17	16	7	0.200167421	0.131239039	0.238784129	0.707941478	0.80841381	0.335945301	0.190063529	0.617433529	-1.699802105	0.001810097	0.358517389	DOWN
ENSRNOG00000016044	Mab21l3	mab-21 like 3 [Source:RGD Symbol;Acc:1308694]	-	-	-	-	-	-	2:204231685-204254699	1	24	2	3	0	0	0.019407977	0.508889881	0.033061092	0.060563254	0	0	0.18711965	0.020187751	3.21240893	0.017690699	1	UP
ENSRNOG00000042101	Zfp93	zinc finger protein 93 [Source:RGD Symbol;Acc:1309760]	GO:1901363|GO:0097159|GO:0003676	heterocyclic compound binding|organic cyclic compound binding|nucleic acid binding	-	-	-	-	3:165679307-165700489	5	6	3	7	16	12	0.194919943	0.255597098	0.09964863	0.283853747	0.787220884	0.560822399	0.183388557	0.543965676	-1.568612001	0.006183451	0.651216519	DOWN
ENSRNOG00000017256	Csprs	component of Sp100-rs [Source:RGD Symbol;Acc:1310830]	GO:0016020|GO:0009987|GO:0023052|GO:0038023|GO:0050794|GO:0007165|GO:0007154|GO:0031224|GO:0004888|GO:0007186|GO:0016021|GO:0004930	membrane|cellular process|signaling|signaling receptor activity|regulation of cellular process|signal transduction|cell communication|intrinsic component of membrane|transmembrane signaling receptor activity|G protein-coupled receptor signaling pathway|integral component of membrane|G protein-coupled receptor activity	-	-	-	-	9:92565366-92566292	2	2	2	0	0	0	0.176493254	0.192856617	0.150326325	0	0	0	0.173225398	0	Inf	0.031287063	1	UP
ENSRNOG00000015863	Npsr1	neuropeptide S receptor 1 [Source:RGD Symbol;Acc:1564154]	GO:0016020|GO:0009987|GO:0023052|GO:0005623|GO:0044237|GO:0038023|GO:0007631|GO:0048521|GO:0051234|GO:0048523|GO:0019222|GO:0019725|GO:0023051|GO:0050795|GO:0009893|GO:0005886|GO:0006807|GO:0071944|GO:0050794|GO:0007165|GO:0051641|GO:0007154|GO:0051050|GO:0051051|GO:0031224|GO:2000293|GO:0005737|GO:0051171|GO:0001653|GO:0035556|GO:0060341|GO:0055082|GO:0010524|GO:0009966|GO:0010522|GO:0042755|GO:…	membrane|cellular process|signaling|cell|cellular metabolic process|signaling receptor activity|feeding behavior|negative regulation of behavior|establishment of localization|negative regulation of cellular process|regulation of metabolic process|cellular homeostasis|regulation of signaling|regulation of behavior|positive regulation of metabolic process|plasma membrane|nitrogen compound metabolic…	-	-	-	-	8:25246292-25482647	11	5	8	12	20	20	0.245302557	0.121837361	0.152002808	0.278332824	0.562837178	0.53461701	0.173047575	0.458595671	-1.40605401	0.00385364	0.492811668	DOWN
ENSRNOG00000036703	Itgax	integrin subunit alpha X [Source:RGD Symbol;Acc:1561123]	GO:0008283|GO:0016020|GO:0032991|GO:0002376|GO:0009987|GO:0023052|GO:0005623|GO:0009986|GO:0043235|GO:0005886|GO:0001775|GO:0098636|GO:0070661|GO:0045321|GO:0071944|GO:0050794|GO:0051707|GO:0007165|GO:0007154|GO:0007155|GO:0031224|GO:0008305|GO:0098797|GO:0043207|GO:0009897|GO:0098542|GO:0009615|GO:0051607|GO:0006952|GO:0098609|GO:0046649|GO:0007166|GO:0032943|GO:0016021|GO:0031226|GO:0005887|GO:…	cell population proliferation|membrane|protein-containing complex|immune system process|cellular process|signaling|cell|cell surface|receptor complex|plasma membrane|cell activation|protein complex involved in cell adhesion|leukocyte proliferation|leukocyte activation|cell periphery|regulation of cellular process|response to other organism|signal transduction|cell communication|cell adhesion|intr…	K06462	integrin alpha X[-]	rno04810|rno05152|rno04610	Regulation of actin cytoskeleton - Rattus norvegicus (rat)|Tuberculosis - Rattus norvegicus (rat)|Complement and coagulation cascades - Rattus norvegicus (rat)	1:199555722-199576932	8	11	11	3	4	1	0.140029084	0.210387792	0.164050744	0.054627459	0.08835809	0.020978719	0.171489206	0.054654756	1.649698828	0.0071906	0.723030454	UP
ENSRNOG00000060903	AABR07044299.1	-	-	-	-	-	-	-	20:1665847-1666774	3	1	2	0	0	0	0.2644546	0.096275077	0.150164335	0	0	0	0.170298004	0	Inf	0.031287063	1	UP
ENSRNOG00000020045	Drgx	dorsal root ganglia homeobox [Source:RGD Symbol;Acc:628616]	GO:0040011|GO:0032502|GO:0009987|GO:0005623|GO:0044237|GO:0009653|GO:0043229|GO:0051606|GO:0019222|GO:0048870|GO:0007275|GO:0009058|GO:1901363|GO:0006807|GO:0050794|GO:0003700|GO:0097159|GO:0048856|GO:0043227|GO:0051171|GO:0046483|GO:0030154|GO:0009266|GO:0006139|GO:0048468|GO:0043231|GO:0097485|GO:0000981|GO:0021516|GO:1901360|GO:0043170|GO:0048731|GO:0048513|GO:0009593|GO:0006935|GO:0021675|GO:…	locomotion|developmental process|cellular process|cell|cellular metabolic process|anatomical structure morphogenesis|intracellular organelle|detection of stimulus|regulation of metabolic process|cell motility|multicellular organism development|biosynthetic process|heterocyclic compound binding|nitrogen compound metabolic process|regulation of cellular process|DNA-binding transcription factor acti…	-	-	-	-	16:8823872-8853430	7	4	4	7	10	12	0.238265204	0.148757648	0.116010466	0.247825702	0.429542099	0.489640197	0.167677773	0.389002666	-1.214088583	0.039248528	1	DOWN
ENSRNOG00000026061	Sirpb3	signal-regulatory protein beta 3 [Source:RGD Symbol;Acc:1566226]	GO:0016020|GO:0005623|GO:0005886|GO:0071944|GO:0031224|GO:0016021	membrane|cell|plasma membrane|cell periphery|intrinsic component of membrane|integral component of membrane	-	-	-	-	3:121977350-122057632	7	9	3	14	19	19	0.177976775	0.250035458	0.06498689	0.370263027	0.609647364	0.579092832	0.164333041	0.519667741	-1.660966924	0.000629124	0.186054908	DOWN
ENSRNOG00000037185	AABR07058514.2	-	-	-	-	-	-	-	7:121773540-121773966	0	0	3	1	3	6	0	0	0.489608492	0.199210213	0.725166639	1.377758071	0.163202831	0.767378307	-2.233271902	0.040962919	1	DOWN
ENSRNOG00000031662	Slc6a5	solute carrier family 6 member 5 [Source:RGD Symbol;Acc:621824]	GO:0016020|GO:0009987|GO:0023052|GO:0045202|GO:0005623|GO:0005215|GO:0098793|GO:0022857|GO:0051234|GO:0098690|GO:0005326|GO:0005886|GO:0007267|GO:0071944|GO:0051641|GO:0007154|GO:0043167|GO:0097060|GO:0031224|GO:0001505|GO:0005328|GO:0042734|GO:0015238|GO:0042493|GO:0015075|GO:0043169|GO:0099699|GO:0015187|GO:0051649|GO:0016021|GO:0031226|GO:0022890|GO:0005887|GO:0015375|GO:0005343|GO:0015893|GO:…	membrane|cellular process|signaling|synapse|cell|transporter activity|presynapse|transmembrane transporter activity|establishment of localization|glycinergic synapse|neurotransmitter transporter activity|plasma membrane|cell-cell signaling|cell periphery|cellular localization|cell communication|ion binding|synaptic membrane|intrinsic component of membrane|regulation of neurotransmitter levels|neu…	K05038	solute carrier family 6 (neurotransmitter transporter, glycine) member 5/9[-]	rno04721	Synaptic vesicle cycle - Rattus norvegicus (rat)	1:105284753-105336363	5	26	11	10	46	42	0.056671569	0.322027291	0.106237406	0.117904556	0.658019103	0.570678699	0.161645422	0.448867453	-1.473456841	0.023251352	1	DOWN
ENSRNOG00000021217	Itga10	integrin subunit alpha 10 [Source:RGD Symbol;Acc:1305152]	GO:0016020|GO:0032991|GO:0009987|GO:0023052|GO:0005623|GO:0043235|GO:0005886|GO:0098636|GO:0044877|GO:0071944|GO:0050794|GO:0007165|GO:0007154|GO:0007155|GO:0031224|GO:0008305|GO:0098797|GO:0005518|GO:0007166|GO:0016021|GO:0031589|GO:0031226|GO:0005887|GO:0007160|GO:0034680|GO:0007229|GO:0098639	membrane|protein-containing complex|cellular process|signaling|cell|receptor complex|plasma membrane|protein complex involved in cell adhesion|protein-containing complex binding|cell periphery|regulation of cellular process|signal transduction|cell communication|cell adhesion|intrinsic component of membrane|integrin complex|plasma membrane protein complex|collagen binding|cell surface receptor si…	K06586	integrin alpha 10[-]	rno05165|rno04151|rno04810|rno04510|rno05414|rno05410|rno04512|rno05412	Human papillomavirus infection - Rattus norvegicus (rat)|PI3K-Akt signaling pathway - Rattus norvegicus (rat)|Regulation of actin cytoskeleton - Rattus norvegicus (rat)|Focal adhesion - Rattus norvegicus (rat)|Dilated cardiomyopathy (DCM) - Rattus norvegicus (rat)|Hypertrophic cardiomyopathy (HCM) - Rattus norvegicus (rat)|ECM-receptor interaction - Rattus norvegicus (rat)|Arrhythmogenic right ve…	2:198772937-198792253	8	8	15	13	31	24	0.129884063	0.141925525	0.207499459	0.219546129	0.635158323	0.467072133	0.159769682	0.440592195	-1.463450267	0.002327361	0.388136625	DOWN
ENSRNOG00000025640	Olr1637	olfactory receptor 1637 [Source:RGD Symbol;Acc:1333368]	GO:0016020|GO:0009987|GO:0023052|GO:0005623|GO:0038023|GO:0051606|GO:0005886|GO:0071944|GO:0050794|GO:0007165|GO:0007154|GO:0031224|GO:0050906|GO:0004888|GO:0007186|GO:0009593|GO:0016021|GO:0050877|GO:0007600|GO:0050907|GO:0004984|GO:0004930|GO:0007606|GO:0050911|GO:0007608	membrane|cellular process|signaling|cell|signaling receptor activity|detection of stimulus|plasma membrane|cell periphery|regulation of cellular process|signal transduction|cell communication|intrinsic component of membrane|detection of stimulus involved in sensory perception|transmembrane signaling receptor activity|G protein-coupled receptor signaling pathway|detection of chemical stimulus|inte…	K04257	olfactory receptor[-]	rno04740	Olfactory transduction - Rattus norvegicus (rat)	15:27996815-27997810	0	3	3	0	0	0	0	0.269198148	0.209902436	0	0	0	0.159700195	0	Inf	0.031908027	1	UP
ENSRNOG00000009177	Fcer1a	Fc fragment of IgE receptor Ia [Source:RGD Symbol;Acc:2597]	GO:0016020|GO:0005576|GO:0044093|GO:0002376|GO:0009987|GO:0023052|GO:0005623|GO:0003824|GO:0044237|GO:0050790|GO:0038023|GO:0006955|GO:0002684|GO:0032940|GO:0051234|GO:0019222|GO:0043085|GO:0009986|GO:0023051|GO:0009893|GO:0009058|GO:0005886|GO:0001775|GO:0016740|GO:0006807|GO:0002682|GO:0045321|GO:0044877|GO:0071944|GO:0050794|GO:0007165|GO:0051641|GO:0007154|GO:0051050|GO:0031224|GO:0001816|GO:…	membrane|extracellular region|positive regulation of molecular function|immune system process|cellular process|signaling|cell|catalytic activity|cellular metabolic process|regulation of catalytic activity|signaling receptor activity|immune response|positive regulation of immune system process|secretion by cell|establishment of localization|regulation of metabolic process|positive regulation of ca…	K08089	high affinity immunoglobulin epsilon receptor subunit alpha[-]	rno04072|rno04071|rno04664|rno05310	Phospholipase D signaling pathway - Rattus norvegicus (rat)|Sphingolipid signaling pathway - Rattus norvegicus (rat)|Fc epsilon RI signaling pathway - Rattus norvegicus (rat)|Asthma - Rattus norvegicus (rat)	13:91730925-91737053	5	1	2	0	0	0	0.29483925	0.06441476	0.100470442	0	0	0	0.153241484	0	Inf	0.009888974	0.830813489	UP
ENSRNOG00000020997	Ms4a4c	membrane-spanning 4-domains, subfamily A, member 4C [Source:RGD Symbol;Acc:1583863]	GO:0016020|GO:0031224|GO:0016021	membrane|intrinsic component of membrane|integral component of membrane	-	-	-	-	1:227640680-227661311	2	3	1	0	0	0	0.149825317	0.245532377	0.063837292	0	0	0	0.153064995	0	Inf	0.031287063	1	UP
ENSRNOG00000018236	Cym	chymosin [Source:RGD Symbol;Acc:708486]	GO:0003824|GO:0009056|GO:0006807|GO:0016787|GO:0008233|GO:0043170|GO:0019538|GO:0006508|GO:1901565|GO:0030163|GO:0070001|GO:0004175|GO:0004190	catalytic activity|catabolic process|nitrogen compound metabolic process|hydrolase activity|peptidase activity|macromolecule metabolic process|protein metabolic process|proteolysis|organonitrogen compound catabolic process|protein catabolic process|aspartic-type peptidase activity|endopeptidase activity|aspartic-type endopeptidase activity	-	-	-	-	2:209962848-209973205	0	4	3	12	11	3	0	0.284379179	0.166318875	0.812191567	0.903294242	0.233970293	0.150232685	0.649818701	-2.112838542	0.002776392	0.411289424	DOWN
ENSRNOG00000012742	Irx2	iroquois homeobox 2 [Source:RGD Symbol;Acc:1309834]	GO:0032502|GO:0009987|GO:0005623|GO:0044237|GO:0009653|GO:0043229|GO:0007389|GO:0048646|GO:0048523|GO:0019222|GO:0009892|GO:0007275|GO:0009058|GO:1901363|GO:0006807|GO:0050794|GO:0097159|GO:0048856|GO:0043227|GO:0051171|GO:0009887|GO:0031324|GO:0046483|GO:0006139|GO:0009890|GO:0072006|GO:0043231|GO:0035148|GO:0003002|GO:1901360|GO:0043170|GO:0048731|GO:0048598|GO:0048513|GO:0072028|GO:0035295|GO:…	developmental process|cellular process|cell|cellular metabolic process|anatomical structure morphogenesis|intracellular organelle|pattern specification process|anatomical structure formation involved in morphogenesis|negative regulation of cellular process|regulation of metabolic process|negative regulation of metabolic process|multicellular organism development|biosynthetic process|heterocyclic …	-	-	-	-	1:33271977-33275540	2	2	4	0	0	0	0.114813506	0.125458305	0.19563028	0	0	0	0.145300697	0	Inf	0.015650948	1	UP
ENSRNOG00000049829	AABR07060872.1	-	-	-	-	-	-	-	4:98337367-98523473	1	3	7	8	10	276	0.041929586	0.137427655	0.250044067	0.34888455	0.529056721	13.87038083	0.14313377	4.916107366	-5.10208043	1.63E-05	0.014536722	DOWN
ENSRNOG00000014847	Rassf10	Ras association domain family member 10 [Source:RGD Symbol;Acc:1309847]	GO:0008283|GO:0032502|GO:0009987|GO:0023052|GO:0061351|GO:0050793|GO:0042127|GO:0007275|GO:0008284|GO:0051094|GO:0050794|GO:0007165|GO:0007154|GO:0048856|GO:2000179|GO:0030154|GO:0045597|GO:0048468|GO:0048731|GO:0045595|GO:2000177|GO:0007399|GO:0022008|GO:0010720|GO:0050769|GO:0051960|GO:0060284|GO:0050767|GO:0048699	cell population proliferation|developmental process|cellular process|signaling|neural precursor cell proliferation|regulation of developmental process|regulation of cell population proliferation|multicellular organism development|positive regulation of cell population proliferation|positive regulation of developmental process|regulation of cellular process|signal transduction|cell communication|a…	-	-	-	-	1:177764445-177765968	2	0	7	8	11	7	0.107355148	0	0.320102346	0.446636323	0.745039935	0.450351869	0.142485831	0.547342709	-1.941625968	0.006565417	0.683956738	DOWN
ENSRNOG00000051150	Cntd1	cyclin N-terminal domain containing 1 [Source:RGD Symbol;Acc:1564542]	GO:0022414|GO:0000003|GO:0009987|GO:0044237|GO:0048609|GO:0051321|GO:0019953|GO:0006807|GO:0046483|GO:0006139|GO:0006996|GO:1901360|GO:0043170|GO:0007276|GO:0007131|GO:0006725|GO:0006259|GO:0048232|GO:0007127|GO:0006310|GO:0007283|GO:0035825	reproductive process|reproduction|cellular process|cellular metabolic process|multicellular organismal reproductive process|meiotic cell cycle|sexual reproduction|nitrogen compound metabolic process|heterocycle metabolic process|nucleobase-containing compound metabolic process|organelle organization|organic cyclic compound metabolic process|macromolecule metabolic process|gamete generation|recipr…	-	-	-	-	10:89199880-89209393	0	0	10	0	0	0	0	0	0.42675983	0	0	0	0.142253277	0	Inf	0.039225316	1	UP
ENSRNOG00000052271	AABR07041794.1	-	-	-	-	-	-	-	X:140169619-140171884	2	3	1	0	0	0	0.138651903	0.227221488	0.059076545	0	0	0	0.141649979	0	Inf	0.031287063	1	UP
ENSRNOG00000025420	Cmtm2a	CKLF-like MARVEL transmembrane domain containing 2A [Source:RGD Symbol;Acc:1307501]	GO:0016020|GO:0009987|GO:0005623|GO:0044237|GO:0043229|GO:0048523|GO:0019222|GO:0009892|GO:0042445|GO:0009058|GO:0003712|GO:0006807|GO:0050794|GO:0031224|GO:0043227|GO:0005737|GO:0051171|GO:0031324|GO:0046483|GO:0006139|GO:0009890|GO:0042180|GO:0032350|GO:0043231|GO:0003714|GO:0006629|GO:1901360|GO:0043170|GO:0031323|GO:0042446|GO:0010817|GO:0006725|GO:0016021|GO:0046890|GO:0010565|GO:0010467|GO:…	membrane|cellular process|cell|cellular metabolic process|intracellular organelle|negative regulation of cellular process|regulation of metabolic process|negative regulation of metabolic process|hormone metabolic process|biosynthetic process|transcription coregulator activity|nitrogen compound metabolic process|regulation of cellular process|intrinsic component of membrane|membrane-bounded organe…	-	-	-	-	19:880024-887144	2	1	2	7	2	4	0.171678118	0.093749498	0.146225082	0.624895237	0.216573931	0.411579843	0.137217566	0.417683004	-1.605943258	0.040925995	1	DOWN
ENSRNOG00000058111	Itga2	integrin subunit alpha 2 [Source:RGD Symbol;Acc:621632]	GO:0040011|GO:0008283|GO:0016020|GO:0032991|GO:0022414|GO:0032502|GO:0030054|GO:0000003|GO:0044093|GO:0002376|GO:0009987|GO:0023052|GO:0045202|GO:0005623|GO:0003824|GO:0098793|GO:0040012|GO:0044237|GO:0032963|GO:0050840|GO:0051099|GO:0030155|GO:0030055|GO:0050790|GO:0038023|GO:0002684|GO:0009653|GO:0043229|GO:0048646|GO:0051606|GO:0042127|GO:0042995|GO:0051234|GO:0045178|GO:0005515|GO:0019222|GO:…	locomotion|cell population proliferation|membrane|protein-containing complex|reproductive process|developmental process|cell junction|reproduction|positive regulation of molecular function|immune system process|cellular process|signaling|synapse|cell|catalytic activity|presynapse|regulation of locomotion|cellular metabolic process|collagen metabolic process|extracellular matrix binding|positive r…	K06481	integrin alpha 2[-]	rno05200|rno05165|rno04151|rno04810|rno05205|rno04510|rno04145|rno04611|rno04640|rno05222|rno05414|rno05410|rno04512|rno05412	Pathways in cancer - Rattus norvegicus (rat)|Human papillomavirus infection - Rattus norvegicus (rat)|PI3K-Akt signaling pathway - Rattus norvegicus (rat)|Regulation of actin cytoskeleton - Rattus norvegicus (rat)|Proteoglycans in cancer - Rattus norvegicus (rat)|Focal adhesion - Rattus norvegicus (rat)|Phagosome - Rattus norvegicus (rat)|Platelet activation - Rattus norvegicus (rat)|Hematopoieti…	2:47000323-47096961	2	12	5	2	1	2	0.042418783	0.278062075	0.090350913	0.04410825	0.026769821	0.050834095	0.136943924	0.040570722	1.755074367	0.036944577	1	UP
ENSRNOG00000017083	Fam50b	family with sequence similarity 50, member B [Source:RGD Symbol;Acc:1563458]	GO:0005576|GO:0005623|GO:0043229|GO:0043227|GO:0045171|GO:0043231|GO:0005654|GO:0005634|GO:0031981	extracellular region|cell|intracellular organelle|membrane-bounded organelle|intercellular bridge|intracellular membrane-bounded organelle|nucleoplasm|nucleus|nuclear lumen	-	-	-	-	17:30864167-30865419	1	3	2	0	0	0	0.06528701	0.213983524	0.111215086	0	0	0	0.130161873	0	Inf	0.031287063	1	UP
ENSRNOG00000054129	Ctla4	cytotoxic T-lymphocyte-associated protein 4 [Source:RGD Symbol;Acc:61975]	GO:0008283|GO:0016020|GO:0032991|GO:0032502|GO:0002376|GO:0009987|GO:0023052|GO:0005623|GO:0002683|GO:0012505|GO:0030155|GO:0038023|GO:0006955|GO:0002684|GO:0043229|GO:0002253|GO:0050793|GO:0042127|GO:0048523|GO:0005515|GO:0009986|GO:0007275|GO:0008219|GO:0005886|GO:0001775|GO:0098636|GO:0070661|GO:0002682|GO:0045321|GO:0071944|GO:0002520|GO:0050794|GO:0007165|GO:0007154|GO:0007155|GO:0048856|GO:…	cell population proliferation|membrane|protein-containing complex|developmental process|immune system process|cellular process|signaling|cell|negative regulation of immune system process|endomembrane system|regulation of cell adhesion|signaling receptor activity|immune response|positive regulation of immune system process|intracellular organelle|activation of immune response|regulation of develop…	K06538	cytotoxic T-lymphocyte-associated protein 4[-]	rno04514|rno04660|rno05323|rno05320	Cell adhesion molecules (CAMs) - Rattus norvegicus (rat)|T cell receptor signaling pathway - Rattus norvegicus (rat)|Rheumatoid arthritis - Rattus norvegicus (rat)|Autoimmune thyroid disease - Rattus norvegicus (rat)	9:67699379-67706065	3	5	2	10	11	7	0.114199101	0.207956929	0.064845278	0.395904736	0.528357776	0.319374709	0.129000436	0.414545741	-1.684155352	0.003856867	0.492811668	DOWN
ENSRNOG00000001476	Cldn4	claudin 4 [Source:RGD Symbol;Acc:1307932]	GO:0016020|GO:0022414|GO:0032502|GO:0030054|GO:0000003|GO:0005198|GO:0005623|GO:0005215|GO:0048511|GO:0007623|GO:0022857|GO:0051234|GO:0045178|GO:0007275|GO:0005886|GO:0071944|GO:0048871|GO:0045177|GO:0048856|GO:0031224|GO:0005911|GO:0010033|GO:0016327|GO:0016324|GO:0016328|GO:0050878|GO:0009925|GO:0007565|GO:0070160|GO:0048731|GO:0048513|GO:0016323|GO:0003014|GO:0050891|GO:0042592|GO:0042493|GO:…	membrane|reproductive process|developmental process|cell junction|reproduction|structural molecule activity|cell|transporter activity|rhythmic process|circadian rhythm|transmembrane transporter activity|establishment of localization|basal part of cell|multicellular organism development|plasma membrane|cell periphery|multicellular organismal homeostasis|apical part of cell|anatomical structure dev…	K06087	claudin[-]	rno04530|rno04514|rno05160|rno04670	Tight junction - Rattus norvegicus (rat)|Cell adhesion molecules (CAMs) - Rattus norvegicus (rat)|Hepatitis C - Rattus norvegicus (rat)|Leukocyte transendothelial migration - Rattus norvegicus (rat)	12:24761210-24763005	1	5	2	8	20	19	0.045548231	0.248830423	0.077590481	0.378994297	1.149491518	1.037272629	0.123989712	0.855252815	-2.786130534	9.17E-06	0.010602375	DOWN
ENSRNOG00000059756	AABR07029023.1	-	-	-	-	-	-	-	10:2987365-2992889	3	15	4	0	1	2	0.047811001	0.261174124	0.054309984	0	0.020115176	0.038197371	0.12109837	0.019437516	2.639263698	0.005658229	0.616858135	UP
ENSRNOG00000051307	Aoc3	amine oxidase, copper containing 3 [Source:RGD Symbol;Acc:62058]	GO:0040011|GO:0016020|GO:0032502|GO:0005576|GO:0002376|GO:0044092|GO:0009987|GO:0005623|GO:0003824|GO:0040012|GO:0012505|GO:0050790|GO:0002684|GO:0043229|GO:0055114|GO:0007631|GO:0005615|GO:0042995|GO:0051234|GO:0005515|GO:0019222|GO:0048870|GO:0050900|GO:0009892|GO:0009986|GO:0005886|GO:0043086|GO:0006807|GO:0002682|GO:0016491|GO:0071944|GO:0050794|GO:0048037|GO:0007155|GO:0051050|GO:0043167|GO:…	locomotion|membrane|developmental process|extracellular region|immune system process|negative regulation of molecular function|cellular process|cell|catalytic activity|regulation of locomotion|endomembrane system|regulation of catalytic activity|positive regulation of immune system process|intracellular organelle|oxidation-reduction process|feeding behavior|extracellular space|cell projection|est…	K00276	primary-amine oxidase[1.4.3.21]	rno01100|rno00260|rno00350|rno00410|rno00360	Metabolic pathways - Rattus norvegicus (rat)|Glycine, serine and threonine metabolism - Rattus norvegicus (rat)|Tyrosine metabolism - Rattus norvegicus (rat)|beta-Alanine metabolism - Rattus norvegicus (rat)|Phenylalanine metabolism - Rattus norvegicus (rat)	10:89251370-89259313	0	16	0	0	0	0	0	0.363231291	0	0	0	0	0.121077097	0	Inf	0.011065456	0.885504478	UP
ENSRNOG00000001275	Tmem184a	transmembrane protein 184A [Source:RGD Symbol;Acc:1306702]	GO:0016020|GO:0022414|GO:0032502|GO:0000003|GO:0005623|GO:0012505|GO:0043229|GO:0003006|GO:0051234|GO:0007275|GO:0005886|GO:0097367|GO:0033036|GO:0071944|GO:0043167|GO:0048856|GO:0031224|GO:0043227|GO:0031090|GO:0030141|GO:0008201|GO:0005737|GO:0007530|GO:0005768|GO:0030133|GO:0030667|GO:0018992|GO:0030658|GO:0005539|GO:0031982|GO:0032880|GO:0008104|GO:0012506|GO:0097708|GO:0010008|GO:0043168|GO:…	membrane|reproductive process|developmental process|reproduction|cell|endomembrane system|intracellular organelle|developmental process involved in reproduction|establishment of localization|multicellular organism development|plasma membrane|carbohydrate derivative binding|macromolecule localization|cell periphery|ion binding|anatomical structure development|intrinsic component of membrane|membra…	-	-	-	-	12:16912249-16921426	4	6	2	1	0	0	0.118343035	0.193939498	0.050398735	0.030764109	0	0	0.120893756	0.010254703	3.559382131	0.00519857	0.587195676	UP
ENSRNOG00000037898	LOC100912028	olfactory receptor 19-like [Source:RGD Symbol;Acc:6489505]	-	-	K04257	olfactory receptor[-]	rno04740	Olfactory transduction - Rattus norvegicus (rat)	11:88569700-88570624	4	0	0	4	9	13	0.354132567	0	0	0.368329955	1.005460937	1.379479378	0.118044189	0.917756757	-2.958784807	0.000728748	0.203057227	DOWN
ENSRNOG00000026702	Jaml	junction adhesion molecule like [Source:RGD Symbol;Acc:1562572]	GO:0040011|GO:0008283|GO:0016020|GO:0030054|GO:0002376|GO:0009987|GO:0005623|GO:0042127|GO:0005515|GO:0048870|GO:0050900|GO:0008284|GO:0050673|GO:0005886|GO:0001775|GO:0045321|GO:0044877|GO:0071944|GO:0050794|GO:0007155|GO:0031224|GO:0005911|GO:0005102|GO:0005178|GO:0050679|GO:0009611|GO:0050678|GO:0070160|GO:0030595|GO:0071674|GO:0050839|GO:0006935|GO:0042802|GO:0046983|GO:0043296|GO:0098609|GO:…	locomotion|cell population proliferation|membrane|cell junction|immune system process|cellular process|cell|regulation of cell population proliferation|protein binding|cell motility|leukocyte migration|positive regulation of cell population proliferation|epithelial cell proliferation|plasma membrane|cell activation|leukocyte activation|protein-containing complex binding|cell periphery|regulation …	-	-	-	-	8:49378644-49410088	2	6	3	12	5	8	0.061002702	0.199941354	0.077950345	0.380658016	0.192449125	0.292457048	0.1129648	0.288521396	-1.352805009	0.028351694	1	DOWN
ENSRNOG00000062252	AABR07072853.4	-	-	-	-	-	-	-	3:10384888-10432854	4	15	11	16	24	26	0.044824451	0.183644764	0.105014949	0.186474203	0.339367688	0.349216149	0.111161388	0.291686013	-1.391760456	0.003530649	0.471204241	DOWN
ENSRNOG00000047894	AABR07034648.1	-	-	-	-	-	-	-	11:82680253-82730832	1	2	3	0	0	0	0.057976345	0.126703107	0.148166425	0	0	0	0.110948626	0	Inf	0.031287063	1	UP
ENSRNOG00000018394	Chrdl2	chordin-like 2 [Source:RGD Symbol;Acc:1306179]	GO:0032502|GO:0009987|GO:0023052|GO:0044237|GO:0048523|GO:0019222|GO:0023051|GO:0009058|GO:0006807|GO:0050794|GO:0007165|GO:0007154|GO:0023057|GO:0010033|GO:0051171|GO:0046483|GO:0030154|GO:0006139|GO:0009966|GO:0009968|GO:0010646|GO:1901360|GO:0043170|GO:0090287|GO:0031323|GO:0090288|GO:0007166|GO:0006725|GO:0010467|GO:0019438|GO:0007167|GO:0030510|GO:0010468|GO:0090101|GO:0034645|GO:0051252|GO:…	developmental process|cellular process|signaling|cellular metabolic process|negative regulation of cellular process|regulation of metabolic process|regulation of signaling|biosynthetic process|nitrogen compound metabolic process|regulation of cellular process|signal transduction|cell communication|negative regulation of signaling|response to organic substance|regulation of nitrogen compound metab…	-	-	-	-	1:165008912-165036435	4	0	3	0	0	0	0.202236398	0	0.129210647	0	0	0	0.110482348	0	Inf	0.036764332	1	UP
ENSRNOG00000012110	Col17a1	collagen type XVII alpha 1 chain [Source:RGD Symbol;Acc:1311130]	GO:0016020|GO:0032991|GO:0030054|GO:0005198|GO:0005576|GO:0009987|GO:0030055|GO:0031012|GO:0005615|GO:0005581|GO:0031224|GO:0005201|GO:0030056|GO:0022607|GO:0016021|GO:0034329|GO:0030198|GO:0007044|GO:0031581	membrane|protein-containing complex|cell junction|structural molecule activity|extracellular region|cellular process|cell-substrate junction|extracellular matrix|extracellular space|collagen trimer|intrinsic component of membrane|extracellular matrix structural constituent|hemidesmosome|cellular component assembly|integral component of membrane|cell junction assembly|extracellular matrix organiza…	K07603	collagen, type XVII, alpha[-]	rno04974	Protein digestion and absorption - Rattus norvegicus (rat)	1:267417459-267463705	4	7	13	16	14	20	0.055982633	0.107029253	0.154997712	0.232893358	0.247234733	0.335496184	0.1060032	0.271874758	-1.358834403	0.005566219	0.616858135	DOWN
ENSRNOG00000009031	Gucy2c	guanylate cyclase 2C [Source:RGD Symbol;Acc:2771]	GO:0008283|GO:0016020|GO:0009987|GO:0023052|GO:0005623|GO:0003824|GO:0044237|GO:0012505|GO:0038023|GO:0043229|GO:0036094|GO:0015643|GO:0042127|GO:0009058|GO:1901363|GO:0005886|GO:0016740|GO:0097367|GO:0005789|GO:0006807|GO:0071944|GO:0050794|GO:0007165|GO:0016829|GO:0097159|GO:0007154|GO:0008144|GO:0043167|GO:0031224|GO:0043227|GO:0042175|GO:0031090|GO:0016772|GO:0005783|GO:0005737|GO:0001653|GO:…	cell population proliferation|membrane|cellular process|signaling|cell|catalytic activity|cellular metabolic process|endomembrane system|signaling receptor activity|intracellular organelle|small molecule binding|toxic substance binding|regulation of cell population proliferation|biosynthetic process|heterocyclic compound binding|plasma membrane|transferase activity|carbohydrate derivative binding…	K12320	heat-stable enterotoxin receptor[4.6.1.2]	rno00230	Purine metabolism - Rattus norvegicus (rat)	4:170659998-170740274	1	7	7	2	1	0	0.021698839	0.165937927	0.129399463	0.045126133	0.027387586	0	0.105678743	0.02417124	2.12832184	0.026573314	1	UP
ENSRNOG00000012155	Sox15	SRY box 15 [Source:RGD Symbol;Acc:1312022]	GO:0008283|GO:0032991|GO:0032502|GO:0009987|GO:0005623|GO:0044237|GO:0040008|GO:0043229|GO:0050793|GO:0042127|GO:0048523|GO:0005515|GO:0019222|GO:0009892|GO:0007275|GO:0009893|GO:0009058|GO:0008284|GO:0051450|GO:1901363|GO:0001775|GO:0005667|GO:0003682|GO:0006807|GO:0051094|GO:0050794|GO:0003700|GO:0097159|GO:0048856|GO:0043227|GO:0045927|GO:0048589|GO:0051726|GO:2000291|GO:0005737|GO:0051171|GO:…	cell population proliferation|protein-containing complex|developmental process|cellular process|cell|cellular metabolic process|regulation of growth|intracellular organelle|regulation of developmental process|regulation of cell population proliferation|negative regulation of cellular process|protein binding|regulation of metabolic process|negative regulation of metabolic process|multicellular org…	-	-	-	-	10:56260514-56263503	1	1	1	6	4	2	0.106934148	0.116788591	0.091124605	0.667271111	0.539735103	0.25629687	0.104949115	0.487767695	-2.216504215	0.026399523	1	DOWN
ENSRNOG00000010128	Slc27a2	solute carrier family 27 member 2 [Source:RGD Symbol;Acc:71103]	GO:0016020|GO:0009987|GO:0005623|GO:0003824|GO:0005215|GO:0044237|GO:0012505|GO:0022857|GO:0043229|GO:0036094|GO:0055114|GO:0009056|GO:0051234|GO:0005515|GO:0009058|GO:1901363|GO:0097367|GO:0031300|GO:0016874|GO:0005789|GO:0033036|GO:0005319|GO:0097159|GO:0008144|GO:0043167|GO:0031224|GO:0043227|GO:0042175|GO:0031090|GO:0005783|GO:0015245|GO:0005737|GO:0031301|GO:0044255|GO:0005102|GO:0034440|GO:…	membrane|cellular process|cell|catalytic activity|transporter activity|cellular metabolic process|endomembrane system|transmembrane transporter activity|intracellular organelle|small molecule binding|oxidation-reduction process|catabolic process|establishment of localization|protein binding|biosynthetic process|heterocyclic compound binding|carbohydrate derivative binding|intrinsic component of o…	K08746	solute carrier family 27 (fatty acid transporter), member 2[6.2.1.- 6.2.1.3]	rno04931|rno04146|rno03320	Insulin resistance - Rattus norvegicus (rat)|Peroxisome - Rattus norvegicus (rat)|PPAR signaling pathway - Rattus norvegicus (rat)	3:119014620-119052531	7	2	6	6	31	10	0.152761816	0.047699596	0.111559672	0.136195945	0.853769378	0.261589356	0.104007028	0.417184893	-2.004005899	0.005681272	0.616858135	DOWN
ENSRNOG00000031348	Tmem232	transmembrane protein 232 [Source:RGD Symbol;Acc:1559548]	GO:0016020|GO:0031224|GO:0016021	membrane|intrinsic component of membrane|integral component of membrane	-	-	-	-	9:113008792-113246545	5	4	0	1	0	0	0.161765048	0.141402147	0	0.033648244	0	0	0.101055732	0.011216081	3.171510528	0.035257169	1	UP
ENSRNOG00000055604	LOC100911229	sperm motility kinase-like [Source:RGD Symbol;Acc:6494469]	GO:0036094|GO:1901363|GO:0097367|GO:0097159|GO:0008144|GO:0043167|GO:0005524|GO:0043168|GO:0032553|GO:0000166|GO:0017076|GO:0032555|GO:0032559|GO:0030554	small molecule binding|heterocyclic compound binding|carbohydrate derivative binding|organic cyclic compound binding|drug binding|ion binding|ATP binding|anion binding|ribonucleotide binding|nucleotide binding|purine nucleotide binding|purine ribonucleotide binding|adenyl ribonucleotide binding|adenyl nucleotide binding	-	-	-	-	16:68633720-68635522	4	0	3	0	0	0	0.181485575	0	0.11595276	0	0	0	0.099146112	0	Inf	0.036722177	1	UP
ENSRNOG00000049392	Sowahd	sosondowah ankyrin repeat domain family member D [Source:RGD Symbol;Acc:1563086]	-	-	-	-	-	-	X:123662477-123664107	0	3	3	0	0	0	0	0.164390776	0.128180764	0	0	0	0.097523847	0	Inf	0.031916223	1	UP
ENSRNOG00000043219	Fbn2	fibrillin 2 [Source:RGD Symbol;Acc:620910]	GO:0032502|GO:0005198|GO:0005576|GO:0009987|GO:0023052|GO:0099080|GO:0009653|GO:0048646|GO:0050793|GO:0031012|GO:0048523|GO:0007275|GO:0023051|GO:0001503|GO:0033036|GO:0051094|GO:0050794|GO:0007165|GO:0007154|GO:0023057|GO:0043167|GO:0048856|GO:0005201|GO:0071559|GO:0010033|GO:0070169|GO:0009887|GO:0062023|GO:0030154|GO:0030282|GO:0045597|GO:0009966|GO:0009968|GO:0010646|GO:0001649|GO:0048731|GO:…	developmental process|structural molecule activity|extracellular region|cellular process|signaling|supramolecular complex|anatomical structure morphogenesis|anatomical structure formation involved in morphogenesis|regulation of developmental process|extracellular matrix|negative regulation of cellular process|multicellular organism development|regulation of signaling|ossification|macromolecule lo…	-	-	-	-	18:53068495-53181503	9	7	13	16	21	22	0.094282855	0.080121156	0.116029922	0.174341916	0.277630375	0.27626054	0.096811311	0.242744277	-1.326189766	0.002259711	0.387113618	DOWN
ENSRNOG00000050000	AABR07034739.1	Ig lambda-2 chain C region [Source:UniProtKB/Swiss-Prot;Acc:P20767]	-	-	-	-	-	-	11:86092468-86092779	0	1	0	0	4	9	0	0.286356641	0	0	1.323388953	2.828215881	0.095452214	1.383868278	-3.857784164	0.009103287	0.811146344	DOWN
ENSRNOG00000024717	Espnl	espin-like [Source:RGD Symbol;Acc:1562432]	GO:0032991|GO:0009987|GO:0005623|GO:0099080|GO:0031941|GO:0043229|GO:0030029|GO:0042995|GO:0005515|GO:0032426|GO:0044877|GO:0032420|GO:0120025|GO:0005737|GO:0043005|GO:0032421|GO:0006996|GO:0008092|GO:0097435|GO:0030036|GO:0051015|GO:0022607|GO:0099512|GO:0050877|GO:0007015|GO:0005856|GO:0007600|GO:0003779|GO:0051017|GO:0007010|GO:0050954|GO:0005884|GO:0015629|GO:0061572|GO:0007605	protein-containing complex|cellular process|cell|supramolecular complex|filamentous actin|intracellular organelle|actin filament-based process|cell projection|protein binding|stereocilium tip|protein-containing complex binding|stereocilium|plasma membrane bounded cell projection|cytoplasm|neuron projection|stereocilium bundle|organelle organization|cytoskeletal protein binding|supramolecular fibe…	-	-	-	-	9:98460177-98483419	2	3	6	0	0	1	0.054536415	0.089373785	0.139375217	0	0	0.032677851	0.094428473	0.010892617	3.115871329	0.013495987	0.981514745	UP
ENSRNOG00000030666	LOC108348140	H-2 class I histocompatibility antigen, TLA(B) alpha chain-like [Source:RGD Symbol;Acc:11396749]	-	-	K06751	major histocompatibility complex, class I[-]	rno05165|rno05168|rno04144|rno05203|rno05163|rno05166|rno05170|rno05169|rno05167|rno04145|rno04218|rno04514|rno04612|rno05416|rno05320|rno04940|rno05330|rno05332	Human papillomavirus infection - Rattus norvegicus (rat)|Herpes simplex infection - Rattus norvegicus (rat)|Endocytosis - Rattus norvegicus (rat)|Viral carcinogenesis - Rattus norvegicus (rat)|Human cytomegalovirus infection - Rattus norvegicus (rat)|Human T-cell leukemia virus 1 infection - Rattus norvegicus (rat)|Human immunodeficiency virus 1 infection - Rattus norvegicus (rat)|Epstein-Barr vi…	20:3115840-3123100	5	3	0	0	0	0	0.167943343	0.11011144	0	0	0	0	0.092684928	0	Inf	0.013386304	0.981186354	UP
ENSRNOG00000010797	Esm1	endothelial cell-specific molecule 1 [Source:RGD Symbol;Acc:71013]	GO:0008283|GO:0032502|GO:0005576|GO:0009987|GO:0023052|GO:0009653|GO:0048646|GO:0042127|GO:0005515|GO:0007275|GO:0023051|GO:0008284|GO:0044877|GO:0050794|GO:0007165|GO:0007154|GO:0048856|GO:0005102|GO:0005178|GO:0009966|GO:0010646|GO:0009967|GO:0001525|GO:0048731|GO:0001568|GO:0050839|GO:0035295|GO:0019838|GO:0007166|GO:0035239|GO:0048514|GO:0005520|GO:0072359|GO:0007167|GO:0070851|GO:1902202|GO:…	cell population proliferation|developmental process|extracellular region|cellular process|signaling|anatomical structure morphogenesis|anatomical structure formation involved in morphogenesis|regulation of cell population proliferation|protein binding|multicellular organism development|regulation of signaling|positive regulation of cell population proliferation|protein-containing complex binding|…	-	-	-	-	2:45104305-45113131	3	4	0	0	0	0	0.112937814	0.16450282	0	0	0	0	0.092480211	0	Inf	0.020382555	1	UP
ENSRNOG00000046276	Myh3	myosin heavy chain 3 [Source:RGD Symbol;Acc:3138]	GO:0032991|GO:0005623|GO:0099080|GO:0003824|GO:0043229|GO:0036094|GO:0005515|GO:0046034|GO:1901363|GO:0016459|GO:0097367|GO:0044877|GO:0016787|GO:0097159|GO:0008144|GO:0043167|GO:0005737|GO:0016817|GO:0050881|GO:0008092|GO:0005524|GO:0005516|GO:0032982|GO:0043168|GO:0032553|GO:0003012|GO:0000166|GO:0051015|GO:0099512|GO:0005856|GO:0017076|GO:0003779|GO:0016818|GO:0043292|GO:0006936|GO:0003009|GO:…	protein-containing complex|cell|supramolecular complex|catalytic activity|intracellular organelle|small molecule binding|protein binding|ATP metabolic process|heterocyclic compound binding|myosin complex|carbohydrate derivative binding|protein-containing complex binding|hydrolase activity|organic cyclic compound binding|drug binding|ion binding|cytoplasm|hydrolase activity, acting on acid anhydri…	K10352	myosin heavy chain[-]	rno04530	Tight junction - Rattus norvegicus (rat)	10:53621375-53645194	6	8	6	5	14	20	0.081316763	0.118479005	0.069283455	0.070488755	0.239451038	0.324933752	0.089693074	0.211624515	-1.238438267	0.044326985	1	DOWN
ENSRNOG00000025012	Chat	choline O-acetyltransferase [Source:RGD Symbol;Acc:1304627]	GO:0022414|GO:0032502|GO:0000003|GO:0009987|GO:0023052|GO:0005623|GO:0003824|GO:0048511|GO:0044237|GO:0030534|GO:0042165|GO:0007626|GO:0003006|GO:0007622|GO:0042995|GO:0048609|GO:0022602|GO:0007275|GO:0042445|GO:0023051|GO:0009058|GO:0044297|GO:0007267|GO:0016740|GO:0007611|GO:0006807|GO:0050794|GO:0007154|GO:0042698|GO:0043167|GO:0048856|GO:0048589|GO:0050808|GO:0120025|GO:0010033|GO:0005737|GO:…	reproductive process|developmental process|reproduction|cellular process|signaling|cell|catalytic activity|rhythmic process|cellular metabolic process|adult behavior|neurotransmitter binding|locomotory behavior|developmental process involved in reproduction|rhythmic behavior|cell projection|multicellular organismal reproductive process|ovulation cycle process|multicellular organism development|ho…	K00623	choline O-acetyltransferase[2.3.1.6]	rno04725|rno00564	Cholinergic synapse - Rattus norvegicus (rat)|Glycerophospholipid metabolism - Rattus norvegicus (rat)	16:8577840-8686131	2	3	5	7	34	3	0.05551722	0.090981118	0.118250245	0.202078439	1.19089711	0.099796627	0.088249528	0.497590725	-2.495299133	0.003588055	0.474176821	DOWN
ENSRNOG00000058664	Usp9y	ubiquitin specific peptidase 9, Y-linked [Source:RGD Symbol;Acc:9087771]	GO:0009987|GO:0003824|GO:0044237|GO:0009056|GO:0006807|GO:0016787|GO:0008233|GO:0043170|GO:0019538|GO:0101005|GO:0036211|GO:0036459|GO:0044265|GO:0006508|GO:0044267|GO:1901565|GO:0030163|GO:0051603|GO:0008234|GO:0044257|GO:0070646|GO:0006464|GO:0016579|GO:0019783|GO:0019941|GO:0006511	cellular process|catalytic activity|cellular metabolic process|catabolic process|nitrogen compound metabolic process|hydrolase activity|peptidase activity|macromolecule metabolic process|protein metabolic process|ubiquitinyl hydrolase activity|protein modification process|thiol-dependent ubiquitinyl hydrolase activity|cellular macromolecule catabolic process|proteolysis|cellular protein metabolic…	-	-	-	-	Y:1258794-1403422	31	1	0	0	0	0	0.251757356	0.00887046	0	0	0	0	0.086875939	0	Inf	0.001032563	0.259566175	UP
ENSRNOG00000025608	Lrat	lecithin retinol acyltransferase [Source:RGD Symbol;Acc:68362]	GO:0016020|GO:0009987|GO:0005623|GO:0003824|GO:0044237|GO:0012505|GO:0043229|GO:0036094|GO:0051234|GO:0042445|GO:0008289|GO:0016740|GO:0005789|GO:0033036|GO:0051707|GO:0051050|GO:0043167|GO:0031224|GO:0043227|GO:0042175|GO:0031090|GO:0043177|GO:0005783|GO:0010033|GO:0005737|GO:0016746|GO:0009617|GO:0044255|GO:0007584|GO:0005768|GO:0006766|GO:0009991|GO:0043231|GO:0019842|GO:0043178|GO:0043207|GO:…	membrane|cellular process|cell|catalytic activity|cellular metabolic process|endomembrane system|intracellular organelle|small molecule binding|establishment of localization|hormone metabolic process|lipid binding|transferase activity|endoplasmic reticulum membrane|macromolecule localization|response to other organism|positive regulation of transport|ion binding|intrinsic component of membrane|me…	K00678	phosphatidylcholine-retinol O-acyltransferase[2.3.1.135]	rno00830|rno04977	Retinol metabolism - Rattus norvegicus (rat)|Vitamin digestion and absorption - Rattus norvegicus (rat)	2:181896305-181905300	2	11	4	0	2	0	0.029143079	0.17512329	0.049656778	0	0.036764331	0	0.084641049	0.012254777	2.788013263	0.008508261	0.777749201	UP
ENSRNOG00000033391	Ascl5	achaete-scute family bHLH transcription factor 5 [Source:RGD Symbol;Acc:1561854]	GO:0032991|GO:0009987|GO:0005623|GO:0044237|GO:0043229|GO:0005515|GO:0019222|GO:0009893|GO:0009058|GO:1901363|GO:0005667|GO:0006807|GO:0050794|GO:0003700|GO:0097159|GO:0043227|GO:0051171|GO:0046483|GO:0006139|GO:0043231|GO:0044798|GO:1901360|GO:0043170|GO:0010604|GO:0008134|GO:0031323|GO:0046983|GO:0031325|GO:0006725|GO:0003676|GO:0010467|GO:0019438|GO:0010557|GO:0010468|GO:0005634|GO:0034645|GO:…	protein-containing complex|cellular process|cell|cellular metabolic process|intracellular organelle|protein binding|regulation of metabolic process|positive regulation of metabolic process|biosynthetic process|heterocyclic compound binding|transcription factor complex|nitrogen compound metabolic process|regulation of cellular process|DNA-binding transcription factor activity|organic cyclic compou…	-	-	-	-	13:52887649-52888215	0	0	2	2	3	4	0	0	0.24577161	0.300045012	0.546113148	0.691773528	0.08192387	0.512643896	-2.64560124	0.042129237	1	DOWN
ENSRNOG00000049299	AABR07051532.2	-	-	-	-	-	-	-	3:16413080-16413632	0	1	0	1	0	9	0	0.242122688	0	0.230522387	0	2.391337005	0.080707563	0.873953131	-3.436780139	0.044424285	1	DOWN
ENSRNOG00000031053	Mt-nd4l	mitochondrially encoded NADH 4L dehydrogenase [Source:RGD Symbol;Acc:620494]	GO:0016020|GO:0032991|GO:0009987|GO:0005623|GO:0003824|GO:0044237|GO:0043229|GO:0055114|GO:0070469|GO:0046034|GO:1990204|GO:0016491|GO:1902494|GO:0031224|GO:0043227|GO:0031090|GO:0005737|GO:0031966|GO:0006091|GO:0030964|GO:0043231|GO:0006119|GO:0016651|GO:0005747|GO:0006793|GO:0005746|GO:0019866|GO:0022900|GO:0016021|GO:0003954|GO:0022904|GO:0016655|GO:0045271|GO:0042773|GO:0005743|GO:0006796|GO:…	membrane|protein-containing complex|cellular process|cell|catalytic activity|cellular metabolic process|intracellular organelle|oxidation-reduction process|respirasome|ATP metabolic process|oxidoreductase complex|oxidoreductase activity|catalytic complex|intrinsic component of membrane|membrane-bounded organelle|organelle membrane|cytoplasm|mitochondrial membrane|generation of precursor metabolit…	K03882	NADH-ubiquinone oxidoreductase chain 4L[7.1.1.2]	rno01100|rno04714|rno04723|rno05012|rno00190	Metabolic pathways - Rattus norvegicus (rat)|Thermogenesis - Rattus norvegicus (rat)|Retrograde endocannabinoid signaling - Rattus norvegicus (rat)|Parkinson disease - Rattus norvegicus (rat)|Oxidative phosphorylation - Rattus norvegicus (rat)	MT:9870-10166	0	0	1	0	1602	0	0	0	0.234714893	0	556.7849207	0	0.078238298	185.5949736	-11.21199504	0.000112407	0.05908253	DOWN
ENSRNOG00000052023	AABR07002885.1	zinc finger protein 82-like [Source:NCBI gene;Acc:102547241]	GO:0009987|GO:0045182|GO:0005623|GO:0044237|GO:0043229|GO:0048523|GO:0019222|GO:0009892|GO:0009058|GO:1901363|GO:0030371|GO:0006807|GO:0050794|GO:0097159|GO:0043227|GO:0005737|GO:0051171|GO:0031324|GO:0046483|GO:0006139|GO:0009890|GO:0043231|GO:0000900|GO:1901360|GO:0043170|GO:0019538|GO:0031323|GO:0006725|GO:0003676|GO:0010467|GO:0019438|GO:0005654|GO:0051248|GO:0010468|GO:0005634|GO:0034645|GO:…	cellular process|translation regulator activity|cell|cellular metabolic process|intracellular organelle|negative regulation of cellular process|regulation of metabolic process|negative regulation of metabolic process|biosynthetic process|heterocyclic compound binding|translation repressor activity|nitrogen compound metabolic process|regulation of cellular process|organic cyclic compound binding|m…	K09228	KRAB domain-containing zinc finger protein[-]	rno05168	Herpes simplex infection - Rattus norvegicus (rat)	1:88374496-88387424	2	4	3	5	6	9	0.048205435	0.105322518	0.061597768	0.125338727	0.182466797	0.259989203	0.071708574	0.189264909	-1.400189418	0.04106675	1	DOWN
ENSRNOG00000057850	AABR07007980.2	-	-	-	-	-	-	-	2:37023183-37032305	1	1	0	5	4	1	0.101118199	0.110436677	0	0.525833917	0.510379918	0.121178681	0.070518292	0.385797505	-2.451774376	0.028025386	1	DOWN
ENSRNOG00000030022	Myo3b	myosin IIIB [Source:RGD Symbol;Acc:1560313]	GO:0032991|GO:0032502|GO:0009987|GO:0005623|GO:0003824|GO:0044237|GO:0009653|GO:0043229|GO:0036094|GO:0030029|GO:0042995|GO:0005515|GO:0007275|GO:1901363|GO:0016459|GO:0044089|GO:0016740|GO:0097367|GO:0032426|GO:0006807|GO:0050794|GO:0005929|GO:0016787|GO:0097159|GO:0008144|GO:0043167|GO:0048856|GO:0032420|GO:0016772|GO:0051128|GO:0032970|GO:0120025|GO:0016817|GO:0009887|GO:0043005|GO:0032421|GO:…	protein-containing complex|developmental process|cellular process|cell|catalytic activity|cellular metabolic process|anatomical structure morphogenesis|intracellular organelle|small molecule binding|actin filament-based process|cell projection|protein binding|multicellular organism development|heterocyclic compound binding|myosin complex|positive regulation of cellular component biogenesis|transf…	-	-	-	-	3:56355431-56584547	5	1	3	6	17	2	0.121383805	0.026519226	0.062054861	0.151517483	0.520878781	0.058197419	0.069985964	0.243531228	-1.798969262	0.032748815	1	DOWN
ENSRNOG00000048402	Igh-6	immunoglobulin heavy chain 6 [Source:RGD Symbol;Acc:1359202]	-	-	-	-	-	-	6:138092131-138093643	0	0	3	4	0	151	0	0	0.208645535	0.339657563	0	14.77564415	0.069548512	5.038433906	-6.178811918	0.000103603	0.055732041	DOWN
ENSRNOG00000057038	AABR07029803.1	-	-	-	-	-	-	-	10:52023215-52028736	3	6	4	11	9	11	0.047838961	0.104530743	0.054341745	0.182429247	0.181100566	0.21022816	0.068903816	0.191252658	-1.472824006	0.007425611	0.73389785	DOWN
ENSRNOG00000022838	Cnksr1	connector enhancer of kinase suppressor of Ras 1 [Source:RGD Symbol;Acc:1311879]	GO:0009987|GO:0023052|GO:0005623|GO:0005515|GO:0060090|GO:0071944|GO:0050794|GO:0007165|GO:0007154|GO:0005938|GO:0005737|GO:0035556|GO:0030674|GO:0007264|GO:0099568|GO:0007265|GO:0007266	cellular process|signaling|cell|protein binding|molecular adaptor activity|cell periphery|regulation of cellular process|signal transduction|cell communication|cell cortex|cytoplasm|intracellular signal transduction|protein binding, bridging|small GTPase mediated signal transduction|cytoplasmic region|Ras protein signal transduction|Rho protein signal transduction	-	-	-	-	5:152446845-152458023	1	6	0	4	13	9	0.027295503	0.178926497	0	0.113559185	0.447762182	0.29442888	0.068740667	0.285250083	-2.052991554	0.010379576	0.848227722	DOWN
ENSRNOG00000013437	LOC691083	hypothetical protein LOC691083 [Source:RGD Symbol;Acc:1588621]	-	-	-	-	-	-	3:95232166-95398594	1	3	2	0	0	0	0.033567757	0.110021073	0.057181987	0	0	0	0.066923606	0	Inf	0.031287063	1	UP
ENSRNOG00000034190	Ighm	immunoglobulin heavy constant mu [Source:MGI Symbol;Acc:MGI:96448]	-	-	-	-	-	-	6:138054662-138662511	8	7	9	18	30	41	0.067717677	0.064740348	0.064906186	0.158488361	0.320467394	0.416018208	0.06578807	0.298324654	-2.180985309	2.80E-06	0.005396436	DOWN
ENSRNOG00000019336	Gata3	GATA binding protein 3 [Source:RGD Symbol;Acc:621250]	GO:0040011|GO:0008283|GO:0022414|GO:0032502|GO:0000003|GO:0044093|GO:0002376|GO:0009987|GO:0023052|GO:0005623|GO:0040012|GO:0044237|GO:0051099|GO:0070988|GO:0030155|GO:0002262|GO:0006955|GO:0002684|GO:0009653|GO:0043229|GO:0002253|GO:0043627|GO:0048646|GO:0032940|GO:0003006|GO:0021700|GO:0050793|GO:0042127|GO:0051234|GO:0048523|GO:0005515|GO:0019222|GO:0048870|GO:0050900|GO:0009892|GO:0007275|GO:…	locomotion|cell population proliferation|reproductive process|developmental process|reproduction|positive regulation of molecular function|immune system process|cellular process|signaling|cell|regulation of locomotion|cellular metabolic process|positive regulation of binding|demethylation|regulation of cell adhesion|myeloid cell homeostasis|immune response|positive regulation of immune system pro…	K17895	GATA-binding protein 3[-]	rno04659|rno04928|rno04658	Th17 cell differentiation - Rattus norvegicus (rat)|Parathyroid hormone synthesis, secretion and action - Rattus norvegicus (rat)|Th1 and Th2 cell differentiation - Rattus norvegicus (rat)	17:72429618-72450681	4	2	0	0	0	0	0.122829764	0.06710889	0	0	0	0	0.063312885	0	Inf	0.037551855	1	UP
ENSRNOG00000000590	Naglt1	Na+ dependent glucose transporter 1 [Source:RGD Symbol;Acc:631438]	GO:0016020|GO:0005623|GO:0005215|GO:0022857|GO:0051234|GO:0005886|GO:0071944|GO:0045177|GO:0031224|GO:0016324|GO:0015144|GO:0016021|GO:0071702|GO:0015291|GO:0051119|GO:0006811|GO:0055085|GO:0006812|GO:0034219|GO:0015293|GO:0015145|GO:0008643|GO:0030001|GO:0015672|GO:0015749|GO:0005355|GO:0006814|GO:1904659	membrane|cell|transporter activity|transmembrane transporter activity|establishment of localization|plasma membrane|cell periphery|apical part of cell|intrinsic component of membrane|apical plasma membrane|carbohydrate transmembrane transporter activity|integral component of membrane|organic substance transport|secondary active transmembrane transporter activity|sugar transmembrane transporter ac…	-	-	-	-	20:45094791-45107555	3	2	1	0	0	0	0.093065555	0.067796012	0.026435466	0	0	0	0.062432344	0	Inf	0.031287063	1	UP
ENSRNOG00000007740	Tacstd2	tumor-associated calcium signal transducer 2 [Source:RGD Symbol;Acc:1359498]	GO:0040011|GO:0008283|GO:0016020|GO:0032502|GO:0030054|GO:0005576|GO:0009987|GO:0005623|GO:0040012|GO:0030155|GO:0009653|GO:0043229|GO:0030029|GO:0050793|GO:0042127|GO:0005615|GO:0048523|GO:0045178|GO:0005515|GO:0048870|GO:0007275|GO:0050673|GO:0005886|GO:0040013|GO:0071944|GO:0051094|GO:0050794|GO:0007155|GO:0048856|GO:0031224|GO:0043227|GO:0005911|GO:0001763|GO:0051128|GO:0032970|GO:0010633|GO:…	locomotion|cell population proliferation|membrane|developmental process|cell junction|extracellular region|cellular process|cell|regulation of locomotion|regulation of cell adhesion|anatomical structure morphogenesis|intracellular organelle|actin filament-based process|regulation of developmental process|regulation of cell population proliferation|extracellular space|negative regulation of cellul…	-	-	-	-	4:98341188-98342887	1	1	2	1	12	2	0.048120366	0.052554866	0.081972061	0.050036918	0.728642388	0.115333592	0.060882431	0.298004299	-2.291235274	0.049451488	1	DOWN
ENSRNOG00000003208	Ercc6l	ERCC excision repair 6 like, spindle assembly checkpoint helicase [Source:RGD Symbol;Acc:1565734]	GO:0003824|GO:0036094|GO:1901363|GO:0097367|GO:0016787|GO:0097159|GO:0008144|GO:0043167|GO:0016817|GO:0005524|GO:0015616|GO:0043168|GO:0032553|GO:0000166|GO:0017076|GO:0016818|GO:0032555|GO:0032559|GO:0030554|GO:0016462|GO:0017111|GO:0016887|GO:0042623|GO:0008094	catalytic activity|small molecule binding|heterocyclic compound binding|carbohydrate derivative binding|hydrolase activity|organic cyclic compound binding|drug binding|ion binding|hydrolase activity, acting on acid anhydrides|ATP binding|DNA translocase activity|anion binding|ribonucleotide binding|nucleotide binding|purine nucleotide binding|hydrolase activity, acting on acid anhydrides, in phos…	-	-	-	-	X:72018373-72034099	3	3	3	4	10	9	0.061988853	0.067724515	0.052806978	0.085965365	0.260719794	0.222885414	0.060840115	0.189856857	-1.641817313	0.013710886	0.990764274	DOWN
ENSRNOG00000060718	AABR07064253.1	-	-	-	-	-	-	-	6:71446542-71452063	2	6	3	12	3	9	0.031892641	0.104530743	0.040752988	0.199010682	0.060359874	0.172008451	0.05905879	0.143793003	-1.283769758	0.047838016	1	DOWN
ENSRNOG00000024438	Bsx	brain specific homeobox [Source:RGD Symbol;Acc:1565120]	GO:0032991|GO:0032502|GO:0009987|GO:0005623|GO:0044237|GO:0007626|GO:0009653|GO:0043229|GO:0007631|GO:0019222|GO:0007275|GO:0009893|GO:0009058|GO:1901363|GO:0005667|GO:0006807|GO:0050794|GO:0003700|GO:0097159|GO:0048856|GO:0043227|GO:0048771|GO:0005737|GO:0051171|GO:0009887|GO:0046483|GO:0006139|GO:0043231|GO:0042755|GO:0000981|GO:1901360|GO:0043170|GO:0048731|GO:0010604|GO:0048513|GO:0031323|GO:…	protein-containing complex|developmental process|cellular process|cell|cellular metabolic process|locomotory behavior|anatomical structure morphogenesis|intracellular organelle|feeding behavior|regulation of metabolic process|multicellular organism development|positive regulation of metabolic process|biosynthetic process|heterocyclic compound binding|transcription factor complex|nitrogen compound…	-	-	-	-	8:45061670-45065430	1	0	1	3	5	1	0.094136505	0	0.080219014	0.293756177	0.593956907	0.112811914	0.058118506	0.333508332	-2.520653275	0.048058564	1	DOWN
ENSRNOG00000003681	Lct	lactase [Source:RGD Symbol;Acc:620823]	GO:0016020|GO:0005623|GO:0003824|GO:0043627|GO:0005886|GO:0016740|GO:0071944|GO:0016787|GO:0045177|GO:0031224|GO:0010033|GO:0042594|GO:0016324|GO:0046677|GO:0007584|GO:0010035|GO:0001666|GO:0009991|GO:0005975|GO:0009636|GO:0070482|GO:0042493|GO:0005903|GO:0016798|GO:0009725|GO:0016021|GO:0004553|GO:0010038|GO:0009743|GO:0045471|GO:0031667|GO:0097305|GO:0010045|GO:0017042|GO:0000016|GO:0010288|GO:…	membrane|cell|catalytic activity|response to estrogen|plasma membrane|transferase activity|cell periphery|hydrolase activity|apical part of cell|intrinsic component of membrane|response to organic substance|response to starvation|apical plasma membrane|response to antibiotic|response to nutrient|response to inorganic substance|response to hypoxia|response to extracellular stimulus|carbohydrate me…	K01229	lactase-phlorizin hydrolase[3.2.1.108 3.2.1.62]	rno01100|rno04973|rno00052	Metabolic pathways - Rattus norvegicus (rat)|Carbohydrate digestion and absorption - Rattus norvegicus (rat)|Galactose metabolism - Rattus norvegicus (rat)	13:44998414-45040593	5	5	2	0	2	0	0.066853366	0.073058597	0.022781184	0	0.033741206	0	0.054231049	0.011247069	2.269570049	0.030277619	1	UP
ENSRNOG00000018780	Sh3rf2	SH3 domain containing ring finger 2 [Source:RGD Symbol;Acc:1308415]	GO:0040011|GO:0044092|GO:0009987|GO:0023052|GO:0005623|GO:0003824|GO:0098772|GO:0040012|GO:0044237|GO:0050790|GO:0043229|GO:0009056|GO:0048523|GO:0005515|GO:0019222|GO:0048870|GO:0009892|GO:0023051|GO:0009893|GO:0008219|GO:0016740|GO:0030234|GO:0043086|GO:0006807|GO:0050794|GO:0007165|GO:0016787|GO:0007154|GO:0023057|GO:0043167|GO:0043227|GO:0040017|GO:0060548|GO:0010941|GO:0051171|GO:0031324|GO:…	locomotion|negative regulation of molecular function|cellular process|signaling|cell|catalytic activity|molecular function regulator|regulation of locomotion|cellular metabolic process|regulation of catalytic activity|intracellular organelle|catabolic process|negative regulation of cellular process|protein binding|regulation of metabolic process|cell motility|negative regulation of metabolic proc…	-	-	-	-	18:36371041-36471015	0	3	1	1	11	6	0	0.111346078	0.02894947	0.035325067	0.471528597	0.244311751	0.046765183	0.250388472	-2.420661414	0.017606003	1	DOWN
ENSRNOG00000014721	Ahrr	aryl-hydrocarbon receptor repressor [Source:RGD Symbol;Acc:1559857]	GO:0009987|GO:0005623|GO:0044237|GO:0043229|GO:0048523|GO:0005515|GO:0019222|GO:0009892|GO:0009893|GO:0009058|GO:1901363|GO:0006807|GO:0050794|GO:0097159|GO:0043227|GO:0005737|GO:0051171|GO:0031324|GO:0046483|GO:0006139|GO:0009890|GO:0043231|GO:1901360|GO:0043170|GO:0010604|GO:0009410|GO:0019538|GO:0031323|GO:0046983|GO:0031325|GO:0006725|GO:0006805|GO:0003676|GO:0010467|GO:0019438|GO:0036211|GO:…	cellular process|cell|cellular metabolic process|intracellular organelle|negative regulation of cellular process|protein binding|regulation of metabolic process|negative regulation of metabolic process|positive regulation of metabolic process|biosynthetic process|heterocyclic compound binding|nitrogen compound metabolic process|regulation of cellular process|organic cyclic compound binding|membra…	-	-	-	-	1:31603297-31698329	3	2	3	9	4	8	0.05228246	0.038086511	0.04453831	0.163130916	0.087962794	0.167100512	0.044969094	0.139398074	-1.632204907	0.015660256	1	DOWN
ENSRNOG00000003388	Cenpf	centromere protein F [Source:RGD Symbol;Acc:628667]	GO:0032991|GO:0032502|GO:0009987|GO:0005623|GO:0000776|GO:0044237|GO:0012505|GO:0043229|GO:0097539|GO:0007059|GO:0050793|GO:0000940|GO:0042995|GO:0051234|GO:0048523|GO:0005515|GO:0019222|GO:0009892|GO:0007275|GO:0009058|GO:0030496|GO:0006807|GO:0033036|GO:0044877|GO:0050794|GO:0005929|GO:0051641|GO:0048856|GO:0043227|GO:0051726|GO:0120025|GO:0005737|GO:0005635|GO:0051171|GO:0097014|GO:0031324|GO:…	protein-containing complex|developmental process|cellular process|cell|kinetochore|cellular metabolic process|endomembrane system|intracellular organelle|ciliary transition fiber|chromosome segregation|regulation of developmental process|condensed chromosome outer kinetochore|cell projection|establishment of localization|negative regulation of cellular process|protein binding|regulation of metabo…	-	-	-	-	13:108132499-108178609	4	6	7	7	11	22	0.032497616	0.053256799	0.048449297	0.05914442	0.112766001	0.21422607	0.044734571	0.128712163	-1.524686318	0.007747917	0.746608664	DOWN
ENSRNOG00000019044	Adam30	ADAM metallopeptidase domain 30 [Source:RGD Symbol;Acc:1594713]	GO:0016020|GO:0005623|GO:0003824|GO:0009986|GO:0005886|GO:0006807|GO:0071944|GO:0016787|GO:0031224|GO:0008233|GO:0061827|GO:0009897|GO:1990913|GO:0043170|GO:0019538|GO:0097524|GO:0016021|GO:0006508|GO:0004175|GO:0008237|GO:0004222	membrane|cell|catalytic activity|cell surface|plasma membrane|nitrogen compound metabolic process|cell periphery|hydrolase activity|intrinsic component of membrane|peptidase activity|sperm head|external side of plasma membrane|sperm head plasma membrane|macromolecule metabolic process|protein metabolic process|sperm plasma membrane|integral component of membrane|proteolysis|endopeptidase activity…	-	-	-	-	2:200328387-200331914	2	1	3	0	0	0	0.046374503	0.025324057	0.059258171	0	0	0	0.043652243	0	Inf	0.031287063	1	UP
ENSRNOG00000020203	Ptpn20	protein tyrosine phosphatase, non-receptor type 20 [Source:RGD Symbol;Acc:1309812]	GO:0009987|GO:0005623|GO:0099080|GO:0003824|GO:0044237|GO:0043229|GO:0006807|GO:0016787|GO:0043227|GO:0005737|GO:0043231|GO:0043170|GO:0006793|GO:0019538|GO:0004721|GO:0016788|GO:0099512|GO:0036211|GO:0005856|GO:0005634|GO:0006796|GO:0004725|GO:0044267|GO:0042578|GO:0005815|GO:0016791|GO:0005874|GO:0015630|GO:0006464|GO:0016311|GO:0006470|GO:0035335	cellular process|cell|supramolecular complex|catalytic activity|cellular metabolic process|intracellular organelle|nitrogen compound metabolic process|hydrolase activity|membrane-bounded organelle|cytoplasm|intracellular membrane-bounded organelle|macromolecule metabolic process|phosphorus metabolic process|protein metabolic process|phosphoprotein phosphatase activity|hydrolase activity, acting o…	-	-	-	-	16:9907598-9973516	3	0	2	7	6	7	0.079140235	0	0.044937924	0.192042941	0.199707291	0.221327394	0.041359386	0.204359209	-2.304820566	0.001952929	0.370208098	DOWN
ENSRNOG00000033602	Ifna16l1	interferon, alpha 16-like 1 [Source:RGD Symbol;Acc:1565225]	GO:0008283|GO:0032502|GO:0005576|GO:0002376|GO:0009987|GO:0023052|GO:0098772|GO:0044237|GO:0038023|GO:0006955|GO:0005615|GO:0005515|GO:0019222|GO:0007275|GO:0023051|GO:0009893|GO:0001775|GO:0010469|GO:0070661|GO:0006807|GO:0045321|GO:0044877|GO:0002520|GO:0030545|GO:0050794|GO:0051707|GO:0007165|GO:0007154|GO:0048856|GO:0010033|GO:0006959|GO:0051171|GO:1901698|GO:0002366|GO:0030154|GO:0005102|GO:…	cell population proliferation|developmental process|extracellular region|immune system process|cellular process|signaling|molecular function regulator|cellular metabolic process|signaling receptor activity|immune response|extracellular space|protein binding|regulation of metabolic process|multicellular organism development|regulation of signaling|positive regulation of metabolic process|cell acti…	-	-	-	-	5:107447061-107447636	0	0	1	2	5	1	0	0	0.121024866	0.295356808	0.896091236	0.17019714	0.040341622	0.453881728	-3.49197541	0.028680701	1	DOWN
ENSRNOG00000013369	Gbx1	gastrulation brain homeobox 1 [Source:RGD Symbol;Acc:621864]	GO:0040011|GO:0032502|GO:0009987|GO:0005623|GO:0044237|GO:0030534|GO:0007626|GO:0009653|GO:0043229|GO:0050793|GO:0019222|GO:0007275|GO:0009893|GO:0009058|GO:1901363|GO:0006807|GO:0050794|GO:0003700|GO:0097159|GO:0048856|GO:0043227|GO:0051171|GO:0046483|GO:0030154|GO:0045165|GO:0006139|GO:0022037|GO:0048468|GO:0043231|GO:0008344|GO:0060322|GO:0021517|GO:0097485|GO:0000981|GO:1901360|GO:0043170|GO:…	locomotion|developmental process|cellular process|cell|cellular metabolic process|adult behavior|locomotory behavior|anatomical structure morphogenesis|intracellular organelle|regulation of developmental process|regulation of metabolic process|multicellular organism development|positive regulation of metabolic process|biosynthetic process|heterocyclic compound binding|nitrogen compound metabolic …	-	-	-	-	4:7173961-7200752	1	0	2	2	7	5	0.044677566	0	0.07610732	0.092913993	0.39461688	0.267760319	0.040261629	0.251763731	-2.644593025	0.005075041	0.581041913	DOWN
ENSRNOG00000012448	Chrnb3	cholinergic receptor nicotinic beta 3 subunit [Source:RGD Symbol;Acc:621544]	GO:0016020|GO:0032991|GO:0030054|GO:0009987|GO:0023052|GO:0045202|GO:0005623|GO:0005215|GO:0022857|GO:0038023|GO:0042165|GO:0032940|GO:0042995|GO:0051234|GO:0098794|GO:0023051|GO:0043235|GO:0005886|GO:0007267|GO:0042562|GO:0071944|GO:0050794|GO:0007165|GO:0098691|GO:0051641|GO:0007154|GO:0008144|GO:0043167|GO:0097060|GO:0031224|GO:0030594|GO:0042166|GO:0120025|GO:0001505|GO:0043005|GO:0051656|GO:…	membrane|protein-containing complex|cell junction|cellular process|signaling|synapse|cell|transporter activity|transmembrane transporter activity|signaling receptor activity|neurotransmitter binding|secretion by cell|cell projection|establishment of localization|postsynapse|regulation of signaling|receptor complex|plasma membrane|cell-cell signaling|hormone binding|cell periphery|regulation of ce…	K04814	nicotinic acetylcholine receptor beta-3[-]	rno04080	Neuroactive ligand-receptor interaction - Rattus norvegicus (rat)	16:68875709-68913628	2	1	2	2	6	7	0.048999475	0.026757494	0.041734802	0.05095104	0.18547239	0.205551437	0.039163923	0.147324956	-1.911404625	0.02173974	1	DOWN
ENSRNOG00000018112	Olr392	olfactory receptor 392 [Source:RGD Symbol;Acc:1333023]	GO:0016020|GO:0009987|GO:0023052|GO:0005623|GO:0038023|GO:0051606|GO:0005886|GO:0071944|GO:0050794|GO:0007165|GO:0007154|GO:0031224|GO:0050906|GO:0004888|GO:0007186|GO:0009593|GO:0016021|GO:0050877|GO:0007600|GO:0050907|GO:0004984|GO:0004930|GO:0007606|GO:0050911|GO:0007608	membrane|cellular process|signaling|cell|signaling receptor activity|detection of stimulus|plasma membrane|cell periphery|regulation of cellular process|signal transduction|cell communication|intrinsic component of membrane|detection of stimulus involved in sensory perception|transmembrane signaling receptor activity|G protein-coupled receptor signaling pathway|detection of chemical stimulus|inte…	K04257	olfactory receptor[-]	rno04740	Olfactory transduction - Rattus norvegicus (rat)	2:209581677-209582627	0	1	0	3	2	3	0	0.093946658	0	0.268427043	0.217029396	0.30925411	0.031315553	0.264903516	-3.080515747	0.039129216	1	DOWN
ENSRNOG00000019068	Ctrb1	chymotrypsinogen B1 [Source:RGD Symbol;Acc:2444]	GO:0005576|GO:0009987|GO:0005623|GO:0003824|GO:0043229|GO:0009056|GO:0005615|GO:0005515|GO:0008219|GO:0007586|GO:0006807|GO:0050794|GO:0016787|GO:0043227|GO:0010033|GO:0005737|GO:0010942|GO:0010941|GO:1901698|GO:0008233|GO:0007584|GO:0009991|GO:0043231|GO:0012501|GO:0032094|GO:0043170|GO:0019538|GO:0009636|GO:0009725|GO:0017171|GO:0043434|GO:0008236|GO:0043068|GO:0010243|GO:1901652|GO:0043067|GO:…	extracellular region|cellular process|cell|catalytic activity|intracellular organelle|catabolic process|extracellular space|protein binding|cell death|digestion|nitrogen compound metabolic process|regulation of cellular process|hydrolase activity|membrane-bounded organelle|response to organic substance|cytoplasm|positive regulation of cell death|regulation of cell death|response to nitrogen compo…	K01310	chymotrypsin[3.4.21.1]	rno04972|rno04974	Pancreatic secretion - Rattus norvegicus (rat)|Protein digestion and absorption - Rattus norvegicus (rat)	19:43906292-43911057	1	0	0	2	4	3	0.092854283	0	0	0.193105019	0.46866896	0.333825946	0.030951428	0.331866642	-3.422525764	0.012207042	0.923180684	DOWN
ENSRNOG00000032419	Klhdc7b	kelch domain containing 7B [Source:RGD Symbol;Acc:1562257]	-	-	-	-	-	-	7:130357643-130359448	0	1	1	5	4	2	0	0.04947025	0.038599293	0.235547973	0.228625334	0.108564289	0.029356514	0.190912532	-2.701159222	0.015110486	1	DOWN
ENSRNOG00000042950	Slc5a9	solute carrier family 5 member 9 [Source:RGD Symbol;Acc:1311383]	GO:0016020|GO:0005623|GO:0005215|GO:0022857|GO:0051234|GO:0005886|GO:0071944|GO:0031224|GO:0015144|GO:0015075|GO:0016021|GO:0022890|GO:0071702|GO:0015291|GO:0008324|GO:0051119|GO:0006811|GO:0055085|GO:0034220|GO:0006812|GO:0034219|GO:0046873|GO:0015293|GO:0015145|GO:0008643|GO:0005412|GO:0030001|GO:0098655|GO:0015672|GO:0015749|GO:0015081|GO:0098662|GO:0005355|GO:0006814|GO:1904659|GO:0035725	membrane|cell|transporter activity|transmembrane transporter activity|establishment of localization|plasma membrane|cell periphery|intrinsic component of membrane|carbohydrate transmembrane transporter activity|ion transmembrane transporter activity|integral component of membrane|inorganic cation transmembrane transporter activity|organic substance transport|secondary active transmembrane transpo…	-	-	-	-	5:131836934-131860754	4	1	1	0	0	0	0.05818252	0.015886073	0.01239515	0	0	0	0.028821247	0	Inf	0.033312998	1	UP
ENSRNOG00000027035	Sgo2	shugoshin 2 [Source:RGD Symbol;Acc:1308450]	GO:0032991|GO:0022414|GO:0000003|GO:0009987|GO:0005623|GO:0000776|GO:0043229|GO:0008278|GO:0007059|GO:0048609|GO:0051321|GO:0019953|GO:0033036|GO:0050794|GO:0043227|GO:0051128|GO:0051726|GO:0030892|GO:0006996|GO:0098813|GO:0043231|GO:0045787|GO:0045132|GO:0051445|GO:0007140|GO:0051983|GO:0051446|GO:0007276|GO:0007062|GO:0008104|GO:0051984|GO:0007143|GO:0051130|GO:0070192|GO:0010564|GO:0090068|GO:…	protein-containing complex|reproductive process|reproduction|cellular process|cell|kinetochore|intracellular organelle|cohesin complex|chromosome segregation|multicellular organismal reproductive process|meiotic cell cycle|sexual reproduction|macromolecule localization|regulation of cellular process|membrane-bounded organelle|regulation of cellular component organization|regulation of cell cycle|…	-	-	-	-	9:64898459-64923012	2	0	4	10	3	4	0.031781128	0	0.054151738	0.165267925	0.060148826	0.07619184	0.028644289	0.100536197	-1.811395599	0.025172905	1	DOWN
ENSRNOG00000015308	Pbk	PDZ binding kinase [Source:RGD Symbol;Acc:1309565]	GO:0009987|GO:0023052|GO:0005623|GO:0003824|GO:0044237|GO:0043229|GO:0036094|GO:0009056|GO:0048523|GO:0019222|GO:0009892|GO:0023051|GO:1901363|GO:0016740|GO:0097367|GO:0006807|GO:0050794|GO:0007165|GO:0097159|GO:0007154|GO:0023057|GO:0008144|GO:0043167|GO:0043227|GO:0016772|GO:0051171|GO:0031324|GO:0009314|GO:0035556|GO:0043231|GO:0009966|GO:0009968|GO:0010646|GO:0000278|GO:0004672|GO:0043170|GO:…	cellular process|signaling|cell|catalytic activity|cellular metabolic process|intracellular organelle|small molecule binding|catabolic process|negative regulation of cellular process|regulation of metabolic process|negative regulation of metabolic process|regulation of signaling|heterocyclic compound binding|transferase activity|carbohydrate derivative binding|nitrogen compound metabolic process|…	-	-	-	-	15:42489377-42500395	1	0	1	4	4	3	0.04470198	0	0.038093073	0.185976436	0.225626969	0.160710742	0.027598351	0.190771383	-2.789190805	0.013990766	0.995582936	DOWN
ENSRNOG00000030111	Cyp11b3	cytochrome P450, family 11, subfamily b, polypeptide 3 [Source:RGD Symbol;Acc:727886]	GO:0016020|GO:0016020|GO:0032502|GO:0009987|GO:0009987|GO:0005623|GO:0005623|GO:0003824|GO:0003824|GO:0044237|GO:0044237|GO:0043229|GO:0043229|GO:0055114|GO:0055114|GO:0042995|GO:0007275|GO:0042445|GO:0042445|GO:0009058|GO:0009058|GO:1901363|GO:1901363|GO:0016491|GO:0016491|GO:0048037|GO:0048037|GO:0097159|GO:0097159|GO:0007154|GO:0043167|GO:0043167|GO:0048856|GO:0043227|GO:0043227|GO:0031090|GO:…	membrane|membrane|developmental process|cellular process|cellular process|cell|cell|catalytic activity|catalytic activity|cellular metabolic process|cellular metabolic process|intracellular organelle|intracellular organelle|oxidation-reduction process|oxidation-reduction process|cell projection|multicellular organism development|hormone metabolic process|hormone metabolic process|biosynthetic pro…	K00497	steroid 11beta-monooxygenase[1.14.15.4]	rno01100|rno01100|rno04934|rno04934|rno00140|rno00140|rno04927|rno04927	Metabolic pathways - Rattus norvegicus (rat)|Metabolic pathways - Rattus norvegicus (rat)|Cushing syndrome - Rattus norvegicus (rat)|Cushing syndrome - Rattus norvegicus (rat)|Steroid hormone biosynthesis - Rattus norvegicus (rat)|Steroid hormone biosynthesis - Rattus norvegicus (rat)|Cortisol synthesis and secretion - Rattus norvegicus (rat)|Cortisol synthesis and secretion - Rattus norvegicus (…	7:116156219-116255167	2	2	2	4	11	8	0.027905381	0.030492595	0.023768123	0.058048248	0.193662095	0.133783012	0.027388699	0.128497785	-2.23009083	0.001747068	0.35539641	DOWN
ENSRNOG00000002451	Fndc3c1	fibronectin type III domain containing 3C1 [Source:RGD Symbol;Acc:1563846]	-	-	-	-	-	-	X:77416959-77570825	5	1	1	0	0	0	0.053950137	0.011786711	0.009196613	0	0	0	0.02497782	0	Inf	0.022567859	1	UP
ENSRNOG00000015408	Vil1	villin 1 [Source:RGD Symbol;Acc:1307048]	GO:0040011|GO:0016020|GO:0032502|GO:0044092|GO:0009987|GO:0023052|GO:0005623|GO:0003824|GO:0098772|GO:0040012|GO:0044237|GO:0040008|GO:0050790|GO:0009653|GO:0043229|GO:0030029|GO:0050793|GO:0042995|GO:0051234|GO:0048523|GO:0005515|GO:0019222|GO:0048870|GO:0035264|GO:0009892|GO:0008219|GO:0008289|GO:0005886|GO:0031252|GO:0044089|GO:0097367|GO:0030234|GO:0043086|GO:0007586|GO:0006807|GO:1903829|GO:…	locomotion|membrane|developmental process|negative regulation of molecular function|cellular process|signaling|cell|catalytic activity|molecular function regulator|regulation of locomotion|cellular metabolic process|regulation of growth|regulation of catalytic activity|anatomical structure morphogenesis|intracellular organelle|actin filament-based process|regulation of developmental process|cell …	-	-	-	-	9:81689802-81717621	1	1	1	1	13	1	0.02478177	0.027065517	0.021117941	0.025768785	0.406526283	0.029698138	0.024321743	0.153997735	-2.662590625	0.036411917	1	DOWN
ENSRNOG00000004195	Dtl	denticleless E3 ubiquitin protein ligase homolog [Source:RGD Symbol;Acc:1310439]	GO:0032991|GO:0009987|GO:0023052|GO:0005623|GO:0003824|GO:0044237|GO:0043229|GO:0009056|GO:0048523|GO:0019222|GO:0009893|GO:0009058|GO:0016740|GO:0006807|GO:1902494|GO:0050794|GO:0007165|GO:0007154|GO:0043227|GO:0051726|GO:1990234|GO:0005737|GO:0051171|GO:0046483|GO:0009314|GO:0035556|GO:0006139|GO:0043231|GO:0045787|GO:0000278|GO:0000151|GO:1901360|GO:0043170|GO:0010604|GO:0019538|GO:0019787|GO:…	protein-containing complex|cellular process|signaling|cell|catalytic activity|cellular metabolic process|intracellular organelle|catabolic process|negative regulation of cellular process|regulation of metabolic process|positive regulation of metabolic process|biosynthetic process|transferase activity|nitrogen compound metabolic process|catalytic complex|regulation of cellular process|signal trans…	-	-	-	-	13:110220283-110257367	0	0	3	6	4	5	0	0	0.06516921	0.159121696	0.128708651	0.15282704	0.02172307	0.146885796	-2.757394974	0.002046578	0.374144143	DOWN
ENSRNOG00000050966	AABR07024757.1	-	-	-	-	-	-	-	16:14864108-14869629	1	2	1	10	6	3	0.01594632	0.034849529	0.013588757	0.165847813	0.120719748	0.057329563	0.021461535	0.114632375	-2.417189351	0.00425789	0.526589459	DOWN
ENSRNOG00000008436	Krt85	keratin 85 [Source:RGD Symbol;Acc:1303149]	GO:0005198|GO:0005623|GO:0099080|GO:0043229|GO:0099512|GO:0005856|GO:0045111|GO:0005882|GO:0045095	structural molecule activity|cell|supramolecular complex|intracellular organelle|supramolecular fiber|cytoskeleton|intermediate filament cytoskeleton|intermediate filament|keratin filament	-	-	-	-	7:143161235-143167772	0	1	0	0	3	5	0	0.058624194	0	0	0.203179892	0.321698913	0.019541398	0.174959602	-3.162416249	0.037906846	1	DOWN
ENSRNOG00000027979	LOC500354	similar to C030030A07Rik protein [Source:RGD Symbol;Acc:1563896]	-	-	-	-	-	-	4:170820594-170821995	0	0	1	1	4	2	0	0	0.049722056	0.06067244	0.294505958	0.13984815	0.016574019	0.165008849	-3.315548028	0.042433549	1	DOWN
ENSRNOG00000028348	Lhx8	LIM homeobox 8 [Source:RGD Symbol;Acc:1308749]	GO:0022414|GO:0032502|GO:0000003|GO:0009987|GO:0005623|GO:0044237|GO:0009653|GO:0043229|GO:0003006|GO:0019222|GO:0007275|GO:0009893|GO:0009058|GO:1901363|GO:0007611|GO:0006807|GO:0050794|GO:0003700|GO:0097159|GO:0043167|GO:0048856|GO:0043227|GO:0030900|GO:0051171|GO:0009887|GO:0046483|GO:0045137|GO:0030154|GO:0006139|GO:0048468|GO:0043231|GO:0060322|GO:0000981|GO:1901360|GO:0043170|GO:0048731|GO:…	reproductive process|developmental process|reproduction|cellular process|cell|cellular metabolic process|anatomical structure morphogenesis|intracellular organelle|developmental process involved in reproduction|regulation of metabolic process|multicellular organism development|positive regulation of metabolic process|biosynthetic process|heterocyclic compound binding|learning or memory|nitrogen c…	-	-	-	-	2:260574190-260596777	0	0	1	0	25	0	0	0	0.039698362	0	1.469610091	0	0.013232787	0.48987003	-5.210210158	0.009915014	0.830813489	DOWN
ENSRNOG00000040108	RGD1565355	similar to fatty acid translocase/CD36 [Source:RGD Symbol;Acc:1565355]	GO:0016020|GO:0016020|GO:0032991|GO:0038024|GO:0022414|GO:0032502|GO:0000003|GO:0044093|GO:0002376|GO:0002376|GO:0009987|GO:0009987|GO:0023052|GO:0023052|GO:0005623|GO:0044237|GO:0097242|GO:0012505|GO:0030155|GO:0040008|GO:0038023|GO:0006955|GO:0006955|GO:0002684|GO:0098900|GO:0009653|GO:0043229|GO:0051091|GO:0036094|GO:0055114|GO:0002253|GO:0048646|GO:0032940|GO:0003006|GO:0050793|GO:0009056|GO:…	membrane|membrane|protein-containing complex|cargo receptor activity|reproductive process|developmental process|reproduction|positive regulation of molecular function|immune system process|immune system process|cellular process|cellular process|signaling|signaling|cell|cellular metabolic process|amyloid-beta clearance|endomembrane system|regulation of cell adhesion|regulation of growth|signaling …	K06259	CD36 antigen[-]	rno04145|rno04145|rno04152|rno04152|rno04931|rno04931|rno04640|rno04640|rno04512|rno04512|rno03320|rno03320|rno04920|rno04920|rno05144|rno05144|rno04979|rno04979|rno04975|rno04975	Phagosome - Rattus norvegicus (rat)|Phagosome - Rattus norvegicus (rat)|AMPK signaling pathway - Rattus norvegicus (rat)|AMPK signaling pathway - Rattus norvegicus (rat)|Insulin resistance - Rattus norvegicus (rat)|Insulin resistance - Rattus norvegicus (rat)|Hematopoietic cell lineage - Rattus norvegicus (rat)|Hematopoietic cell lineage - Rattus norvegicus (rat)|ECM-receptor interaction - Rattus…	4:14001761-14249749	1	2	2	7	4	6	0.006239864	0.013636772	0.010629482	0.04542526	0.03149484	0.044874348	0.010168706	0.040598149	-1.997277846	0.007063447	0.713346504	DOWN
ENSRNOG00000062228	LOC100359515	rCG35337-like [Source:RGD Symbol;Acc:2323679]	-	-	-	-	-	-	10:64762907-64790306	0	1	0	2	2	6	0	0.029731538	0	0.05661415	0.068683846	0.195774608	0.009910513	0.107024201	-3.432833565	0.009751355	0.830813489	DOWN
ENSRNOG00000025641	Gml	glycosylphosphatidylinositol anchored molecule like [Source:RGD Symbol;Acc:1307850]	-	-	-	-	-	-	7:116039715-116063098	0	1	0	5	8	2	0	0.029711763	0	0.141469784	0.274624113	0.06520356	0.009903921	0.160432486	-4.017822673	0.0008896	0.23116617	DOWN
ENSRNOG00000005367	Slc12a1	solute carrier family 12 member 1 [Source:RGD Symbol;Acc:3685]	GO:0016020|GO:0032502|GO:0005576|GO:0009987|GO:0023052|GO:0005623|GO:0005215|GO:0044237|GO:0022857|GO:0005615|GO:0051234|GO:0019725|GO:0009986|GO:0007275|GO:0023051|GO:0005886|GO:0033036|GO:0071944|GO:0050794|GO:0007165|GO:0045177|GO:0051641|GO:0007154|GO:0048856|GO:0031224|GO:0043227|GO:0016324|GO:0044255|GO:0035556|GO:0009966|GO:0070062|GO:0010646|GO:0009967|GO:0006629|GO:0045184|GO:0006884|GO:…	membrane|developmental process|extracellular region|cellular process|signaling|cell|transporter activity|cellular metabolic process|transmembrane transporter activity|extracellular space|establishment of localization|cellular homeostasis|cell surface|multicellular organism development|regulation of signaling|plasma membrane|macromolecule localization|cell periphery|regulation of cellular process|…	-	-	-	-	3:117421604-117498367	0	2	0	3	9	1	0	0.02674717	0	0.038191819	0.138995498	0.014666899	0.008915723	0.063951405	-2.842552308	0.019392253	1	DOWN
ENSRNOG00000004743	Cdcp1	CUB domain containing protein 1 [Source:RGD Symbol;Acc:1305578]	GO:0016020|GO:0005515|GO:0031224|GO:0016021	membrane|protein binding|intrinsic component of membrane|integral component of membrane	-	-	-	-	8:132260029-132296661	0	0	1	3	8	2	0	0	0.013323839	0.048790925	0.15783538	0.0374746	0.00444128	0.081366968	-4.19539596	0.002985718	0.422693783	DOWN
ENSRNOG00000052253	RF00017	-	-	-	-	-	-	-	4:24253869-24254147	0	0	0	40	0	0	0	0	0	12.19783912	0	0	0	4.065946373	#NAME?	0.000822026	0.222949371	DOWN
ENSRNOG00000045811	Cldn5	claudin 5 [Source:RGD Symbol;Acc:68431]	GO:0016020|GO:0032502|GO:0030054|GO:0005198|GO:0009987|GO:0023052|GO:0005623|GO:0043229|GO:0043209|GO:0050793|GO:0042995|GO:0043220|GO:0005515|GO:0007275|GO:0005886|GO:0043218|GO:0071944|GO:0051094|GO:0050794|GO:0007165|GO:0007154|GO:0007155|GO:0048856|GO:0031224|GO:0005911|GO:0008366|GO:0071559|GO:0120025|GO:0010033|GO:0005938|GO:0005737|GO:0043005|GO:0016327|GO:0016328|GO:0046677|GO:0030154|GO:…	membrane|developmental process|cell junction|structural molecule activity|cellular process|signaling|cell|intracellular organelle|myelin sheath|regulation of developmental process|cell projection|Schmidt-Lanterman incisure|protein binding|multicellular organism development|plasma membrane|compact myelin|cell periphery|positive regulation of developmental process|regulation of cellular process|sig…	K06087	claudin[-]	rno04530|rno04514|rno05160|rno04670	Tight junction - Rattus norvegicus (rat)|Cell adhesion molecules (CAMs) - Rattus norvegicus (rat)|Hepatitis C - Rattus norvegicus (rat)|Leukocyte transendothelial migration - Rattus norvegicus (rat)	11:86356294-86357718	0	0	0	26	0	0	0	0	0	1.552323479	0	0	0	0.51744116	#NAME?	0.002355615	0.388136625	DOWN
ENSRNOG00000048039	LOC679149	similar to carboxylesterase 2 (intestine, liver) [Source:RGD Symbol;Acc:1591847]	GO:0005576|GO:0003824|GO:0005615|GO:0016787|GO:0016788|GO:0052689	extracellular region|catalytic activity|extracellular space|hydrolase activity|hydrolase activity, acting on ester bonds|carboxylic ester hydrolase activity	K03927	carboxylesterase 2[3.1.1.1 3.1.1.84 3.1.1.56]	rno00983	Drug metabolism - other enzymes - Rattus norvegicus (rat)	19:426-6293	0	0	0	8	0	4	0	0	0	0.477665794	0	0.275253046	0	0.250972947	#NAME?	0.002713295	0.411289424	DOWN
ENSRNOG00000057362	AABR07028262.1	-	-	-	-	-	-	-	17:62574794-62872993	0	0	0	3	3	2	0	0	0	0.068529964	0.083126484	0.052635465	0	0.068097305	#NAME?	0.007829802	0.751198154	DOWN
ENSRNOG00000018492	Olr1652	olfactory receptor 1652 [Source:RGD Symbol;Acc:1333425]	GO:0016020|GO:0009987|GO:0023052|GO:0005623|GO:0038023|GO:0051606|GO:0005886|GO:0071944|GO:0050794|GO:0007165|GO:0007154|GO:0031224|GO:0005549|GO:0050906|GO:0004888|GO:0007186|GO:0009593|GO:0016021|GO:0050877|GO:0007600|GO:0050907|GO:0004984|GO:0004930|GO:0007606|GO:0050911|GO:0007608	membrane|cellular process|signaling|cell|signaling receptor activity|detection of stimulus|plasma membrane|cell periphery|regulation of cellular process|signal transduction|cell communication|intrinsic component of membrane|odorant binding|detection of stimulus involved in sensory perception|transmembrane signaling receptor activity|G protein-coupled receptor signaling pathway|detection of chemic…	K04257	olfactory receptor[-]	rno04740	Olfactory transduction - Rattus norvegicus (rat)	17:2704197-2705123	0	0	0	3	1	4	0	0	0	0.27537661	0.111382091	0.423123614	0	0.269960772	#NAME?	0.007927906	0.751429028	DOWN
ENSRNOG00000061576	AABR07051564.1	-	-	-	-	-	-	-	3:17139670-17139987	0	0	0	0	0	15	0	0	0	0	0	4.624861796	0	1.541620599	#NAME?	0.00982328	0.830813489	DOWN
ENSRNOG00000006926	Atp6v0d2	ATPase H+ transporting V0 subunit D2 [Source:RGD Symbol;Acc:1306900]	GO:0016020|GO:0032991|GO:0009987|GO:0005623|GO:0003824|GO:0005215|GO:0012505|GO:0022857|GO:0043229|GO:0051234|GO:0019725|GO:0005886|GO:0071944|GO:0016787|GO:0045177|GO:0043227|GO:0031090|GO:0005774|GO:0005737|GO:0016817|GO:0016324|GO:0005768|GO:0055082|GO:0043231|GO:0098797|GO:0031982|GO:0042592|GO:0097708|GO:0015075|GO:0031410|GO:0006873|GO:0033179|GO:0022890|GO:0033176|GO:0007034|GO:0016471|GO:…	membrane|protein-containing complex|cellular process|cell|catalytic activity|transporter activity|endomembrane system|transmembrane transporter activity|intracellular organelle|establishment of localization|cellular homeostasis|plasma membrane|cell periphery|hydrolase activity|apical part of cell|membrane-bounded organelle|organelle membrane|vacuolar membrane|cytoplasm|hydrolase activity, acting …	K02146	V-type H+-transporting ATPase subunit d[-]	rno01100|rno05165|rno05203|rno04145|rno05152|rno00190|rno04142|rno05323|rno04721|rno04966	Metabolic pathways - Rattus norvegicus (rat)|Human papillomavirus infection - Rattus norvegicus (rat)|Viral carcinogenesis - Rattus norvegicus (rat)|Phagosome - Rattus norvegicus (rat)|Tuberculosis - Rattus norvegicus (rat)|Oxidative phosphorylation - Rattus norvegicus (rat)|Lysosome - Rattus norvegicus (rat)|Rheumatoid arthritis - Rattus norvegicus (rat)|Synaptic vesicle cycle - Rattus norvegicu…	5:33843519-33892462	0	0	0	3	0	3	0	0	0	0.18312347	0	0.210976082	0	0.131366518	#NAME?	0.033790348	1	DOWN
ENSRNOG00000016339	Uox	urate oxidase [Source:RGD Symbol;Acc:621369]	GO:0009987|GO:0005623|GO:0003824|GO:0044237|GO:0043229|GO:0055114|GO:0009056|GO:0006807|GO:0016491|GO:0043227|GO:0005737|GO:0046483|GO:0006139|GO:0043231|GO:0016661|GO:1901360|GO:0006082|GO:0006725|GO:0019439|GO:0019628|GO:0046415|GO:1901565|GO:0005782|GO:0006144|GO:0005777|GO:0004846|GO:0006145	cellular process|cell|catalytic activity|cellular metabolic process|intracellular organelle|oxidation-reduction process|catabolic process|nitrogen compound metabolic process|oxidoreductase activity|membrane-bounded organelle|cytoplasm|heterocycle metabolic process|nucleobase-containing compound metabolic process|intracellular membrane-bounded organelle|oxidoreductase activity, acting on other nit…	K00365	urate oxidase[1.7.3.3]	rno01100|rno00230	Metabolic pathways - Rattus norvegicus (rat)|Purine metabolism - Rattus norvegicus (rat)	2:252452269-252488396	0	0	0	2	0	4	0	0	0	0.103106377	0	0.23771854	0	0.113608305	#NAME?	0.039557502	1	DOWN
ENSRNOG00000027350	Tns4	tensin 4 [Source:RGD Symbol;Acc:1310402]	GO:0030054|GO:0009987|GO:0005623|GO:0030055|GO:0043229|GO:0005515|GO:0008219|GO:0033036|GO:0005737|GO:0005924|GO:0012501|GO:0008092|GO:0008104|GO:0005912|GO:0005856|GO:0003779|GO:0005925|GO:0006915	cell junction|cellular process|cell|cell-substrate junction|intracellular organelle|protein binding|cell death|macromolecule localization|cytoplasm|cell-substrate adherens junction|programmed cell death|cytoskeletal protein binding|protein localization|adherens junction|cytoskeleton|actin binding|focal adhesion|apoptotic process	-	-	-	-	10:86977505-87001256	0	0	0	2	4	0	0	0	0	0.043554921	0.105708488	0	0	0.04975447	#NAME?	0.040852247	1	DOWN
ENSRNOG00000046838	Olr1386	olfactory receptor 1386 [Source:RGD Symbol;Acc:1334353]	GO:0016020|GO:0009987|GO:0023052|GO:0005623|GO:0038023|GO:0051606|GO:0005886|GO:0071944|GO:0050794|GO:0007165|GO:0007154|GO:0031224|GO:0050906|GO:0004888|GO:0007186|GO:0009593|GO:0016021|GO:0050877|GO:0007600|GO:0050907|GO:0004984|GO:0004930|GO:0007606|GO:0050911|GO:0007608	membrane|cellular process|signaling|cell|signaling receptor activity|detection of stimulus|plasma membrane|cell periphery|regulation of cellular process|signal transduction|cell communication|intrinsic component of membrane|detection of stimulus involved in sensory perception|transmembrane signaling receptor activity|G protein-coupled receptor signaling pathway|detection of chemical stimulus|inte…	K04257	olfactory receptor[-]	rno04740	Olfactory transduction - Rattus norvegicus (rat)	10:34383396-34384343	0	0	0	1	4	1	0	0	0	0.089728651	0.435545731	0.103410921	0	0.209561768	#NAME?	0.035284333	1	DOWN
ENSRNOG00000051366	AABR07007833.1	-	-	-	-	-	-	-	2:29795417-29796180	0	0	0	3	3	0	0	0	0	1.176378422	1.426940805	0	0	0.867773076	#NAME?	0.034366143	1	DOWN
ENSRNOG00000053605	AABR07062670.2	-	-	-	-	-	-	-	6:2523195-2535701	0	0	0	2	3	2	0	0	0	0.11039943	0.200938452	0.127233683	0	0.146190522	#NAME?	0.015650948	1	DOWN
ENSRNOG00000055219	RF00100	-	-	-	-	-	-	-	1:90959650-90959958	0	0	0	1	2	3	0	0	0	0.275284015	0.667944841	0.951782067	0	0.631670308	#NAME?	0.031287063	1	DOWN
ENSRNOG00000058904	AABR07040847.1	testis expressed 13B [Source:NCBI gene;Acc:680865]	-	-	-	-	-	-	X:112154759-112159458	0	0	0	3	2	2	0	0	0	0.10247857	0.082856265	0.078710199	0	0.088015011	#NAME?	0.015650948	1	DOWN
