# Supplementary material for: Identification of a hippocampal lncRNA-regulating network in a natural aging rat model
Source: BMC Neurosci. 2022 Sep 28;23:56. doi: 10.1186/s12868-022-00743-7 (PMC9520886; doi:10.1186/s12868-022-00743-7)
Supplement: Supplementary file 2 — Additional file 2: The dramatically differentially expressed lncRNAs in the aging and 9-month control groups. [file 12868_2022_743_MOESM2_ESM.xlsx]

## Sheet: lncRNA_count.SL_vs_QN.edgeR_dif
lncRNA_id	locus	length	haima29_count	haima30_count	haima31_count	haima9_count	haima10_count	haima13_count	haima29_FPKM	haima30_FPKM	haima31_FPKM	haima9_FPKM	haima10_FPKM	haima13_FPKM	SL	QN	log2FC	Pvalue	Qvalue	updown
NONRATT010874.2	15:33614576-33616266	1374	112	65	151	0	0	0	6.05628	3.82331	6.95066	0	0	0	5.61009	0	Inf	6.17023e-22	1.52541e-17	UP
NONRATT001747.2	1:261831637-261832412	776	0	0	0	55	47	36	0	0	0	5.4768	5.65593	4.11232	0	5.08168	#NAME?	2.74161e-19	3.38891e-15	DOWN
NONRATT021769.2	4:150515484-150516713	1230	0	0	0	34	21	45	0	0	0	2.13601	1.59433	3.24303	0	2.32446	#NAME?	1.97063e-15	1.62393e-11	DOWN
NONRATT006156.2	10:94348384-94349845	1462	114	65	175	6	3	5	5.79339	3.59318	7.57053	0.317128	0.191647	0.303177	5.65237	0.270651	4.38435	1.2934e-13	7.99386e-10	UP
NONRATT027438.2	8:13861289-13871354	1301	33	44	18	0	0	0	1.88456	2.73333	0.875041	0	0	0	1.83098	0	Inf	5.04782e-13	2.49584e-09	UP
MSTRG.11683.2	17:58412803-58485208	1490	31	19	42	1	1	0	1.54578	1.03057	1.78277	0.0518349	0.0627035	0	1.45304	0.0381795	5.25013	2.24104e-12	9.23381e-09	UP
NONRATT010604.2	15:58554358-58554802	246	154	164	207	12	12	20	46.5118	53.8796	53.2195	3.76943	4.55512	7.20686	51.2036	5.17714	3.30602	7.28998e-12	2.57461e-08	UP
NONRATT009559.2	14:86414993-86434442	495	5	7	15	96	111	92	0.750501	1.14293	1.91655	14.9862	20.9404	16.475	1.26999	17.4672	-3.78176	1.50132e-11	4.63946e-08	DOWN
MSTRG.530.1	1:55162613-55372908	318	42	10	32	0	0	0	9.81292	2.54138	6.36438	0	0	0	6.23956	0	Inf	3.29524e-11	9.05165e-08	UP
NONRATT025229.2	6:107163826-107164858	1033	4	7	8	77	58	45	0.287704	0.547678	0.489805	5.75994	5.2432	3.8615	0.441729	4.95488	-3.48762	1.07537e-10	2.65852e-07	DOWN
NONRATT004028.2	10:11720239-11721037	799	15	102	154	4	1	3	1.39486	10.3173	12.1902	0.386851	0.116931	0.332781	7.96745	0.278854	4.83654	5.12136e-09	1.151e-05	UP
NONRATT013695.2	18:16450160-16453163	3004	67	68	83	1021	235	856	1.6571	1.82947	1.7475	26.2635	7.30526	25.259	1.74469	19.6093	-3.49049	7.9393e-09	1.63563e-05	DOWN
NONRATT013452.2	18:52361518-52363389	852	6	5	9	48	34	40	0.523236	0.474319	0.668092	4.35343	3.72654	4.1616	0.555216	4.08052	-2.87763	1.9931e-08	3.79025e-05	DOWN
NONRATT021276.2	4:52347060-52348562	1503	0	0	0	0	375	338	0	0	0	0	23.2992	19.9342	0	14.4111	#NAME?	6.99882e-08	0.000123589	DOWN
MSTRG.18453.1	4:11582434-11589445	4919	0	0	0	164	0	138	0	0	0	2.57629	0	2.48682	0	1.6877	#NAME?	9.50797e-08	0.000156704	DOWN
NONRATT016923.2	2:250467272-250468190	919	166	140	173	22	19	35	13.4205	12.312	11.906	1.84985	1.93065	3.37598	12.5462	2.3855	2.39489	1.24671e-07	0.000192633	UP
NONRATT018387.2	3:91273457-91275369	1913	0	0	0	147	103	0	0	0	0	5.93783	5.02795	0	0	3.65526	#NAME?	1.50545e-07	0.000218928	DOWN
NONRATT022952.2	5:173373662-173387005	1607	0	0	0	54	9	5	0	0	0	2.59662	0.523004	0.275821	0	1.13181	#NAME?	1.63914e-07	0.000225127	DOWN
NONRATT012281.2	17:9816715-9817750	1036	0	121	167	0	0	0	0	9.43927	10.1951	0	0	0	6.5448	0	Inf	1.92205e-07	0.000250089	UP
NONRATT021728.2	4:147918117-147918647	531	6	10	18	0	0	0	0.839543	1.52196	2.14393	0	0	0	1.50181	0	Inf	2.28986e-07	0.00028305	UP
NONRATT019377.2	3:59645752-59679199	1221	0	0	0	192	0	62	0	0	0	12.151	0	4.50109	0	5.55071	#NAME?	2.46632e-07	0.000290345	DOWN
MSTRG.561.2	1:55719566-56012796	1343	78	31	39	9	0	5	4.31513	1.86554	1.83663	0.517812	0	0.330041	2.67243	0.282618	3.24123	4.25176e-07	0.000477781	UP
NONRATT017203.2	20:7417058-7427581	769	0	2	3	38	23	9	0	0.210184	0.246734	3.81845	2.79296	1.03741	0.152306	2.54961	-4.06523	4.64607e-07	0.000499392	DOWN
NONRATT017308.2	20:13827660-13831588	534	0	0	0	0	118	42	0	0	0	0	20.6352	6.97197	0	9.2024	#NAME?	6.593e-07	0.0006564	DOWN
NONRATT017309.2	20:13829727-13831971	2245	18	34	27	52	412	739	0.59572	1.22397	0.760643	1.78985	17.1375	29.179	0.860112	16.0355	-4.2206	6.63781e-07	0.0006564	DOWN
NONRATT022139.2	5:35865681-35880718	940	0	0	0	68	0	37	0	0	0	5.58999	0	3.48914	0	3.02638	#NAME?	7.53168e-07	0.000716147	DOWN
MSTRG.13795.2	2:26433794-26436798	2258	40	0	84	0	0	0	1.31617	0	2.35285	0	0	0	1.22301	0	Inf	8.91366e-07	0.000787013	UP
NONRATT028353.2	8:23275331-23278375	3045	38	489	507	21	6	24	0.927195	12.9788	10.5307	0.532907	0.184	0.698656	8.14557	0.471854	4.1096	8.74005e-07	0.000787013	UP
NONRATT008690.2	13:49282392-49283121	730	0	44	64	0	0	0	0	4.87132	5.54486	0	0	0	3.47206	0	Inf	1.00253e-06	0.000854644	UP
NONRATT025699.2	7:28486968-28489159	2192	0	0	0	59	31	0	0	0	0	2.07988	1.32068	0	0	1.13352	#NAME?	1.43823e-06	0.0011852	DOWN
NONRATT000231.2	1:56025996-56054963	817	162	56	92	20	12	14	14.7322	5.5396	7.12203	1.89164	1.37155	1.51899	9.13129	1.59406	2.51811	1.49109e-06	0.00118912	UP
NONRATT004451.2	10:56240597-56241833	1237	0	40	42	0	0	0	0	2.61342	2.1474	0	0	0	1.58694	0	Inf	2.28866e-06	0.00176813	UP
NONRATT006692.2	11:77469036-77469763	728	0	28	57	0	0	0	0	3.10841	4.95196	0	0	0	2.68679	0	Inf	2.76113e-06	0.00206851	UP
NONRATT028238.2	8:1438944-1450094	1781	121	202	252	45	37	28	5.04774	9.16645	8.94898	1.95242	1.94003	1.39361	7.72106	1.76202	2.13157	3.17697e-06	0.00231003	UP
NONRATT019595.2	3:110548237-110551420	3184	11	24	17	137	46	114	0.256688	0.60919	0.337683	3.32486	1.34911	3.17376	0.401187	2.61591	-2.70497	3.36319e-06	0.00237557	DOWN
NONRATT002547.2	1:90149203-90150276	627	11	9	5	0	0	0	1.3035	1.1601	0.504354	0	0	0	0.989319	0	Inf	3.73563e-06	0.00245808	UP
NONRATT019398.2	3:63488779-63489903	1125	34	24	39	7	4	7	2.24543	1.72414	2.19253	0.480777	0.332017	0.551561	2.05404	0.454785	2.1752	3.60204e-06	0.00245808	UP
NONRATT019867.2	3:152857640-152863588	716	0	0	0	61	19	0	0	0	0	6.58329	2.47803	0	0	3.02044	#NAME?	3.7783e-06	0.00245808	DOWN
MSTRG.548.1	1:55481645-55716685	2364	968	238	438	103	71	65	30.4232	8.13663	11.7183	3.3668	2.80466	2.43731	16.7593	2.86959	2.54605	3.99112e-06	0.00252996	UP
MSTRG.2246.19	1:181259780-181295164	971	60	61	2	2	1	1	4.59104	5.07721	0.13027	0.159163	0.0962185	0.0912776	3.26617	0.115553	4.82098	4.1251e-06	0.00254952	UP
NONRATT028004.2	8:115131458-115133401	774	329	14	532	20	1	3	31.5814	1.46189	43.4717	1.99673	0.120708	0.343529	25.505	0.820322	4.95845	5.92765e-06	0.00357423	UP
NONRATT021479.2	4:99250836-99257480	3081	784	123	181	31	43	38	18.906	3.22646	3.71555	0.777487	1.3033	1.09329	8.61602	1.05803	3.02565	7.00085e-06	0.00412083	UP
NONRATT012550.2	17:57996652-58006271	404	15	15	5	59	48	49	2.75865	3.00069	0.782748	11.2849	11.0951	10.7511	2.1807	11.0437	-2.34036	7.3325e-06	0.00421568	DOWN
NONRATT019895.2	3:154043929-154045883	764	0	120	14	0	0	0	0	12.6941	1.15896	0	0	0	4.61769	0	Inf	7.81605e-06	0.00439155	UP
NONRATT020371.2	4:66275759-66284009	491	0	1	1	38	1	29	0	0.164678	0.128811	5.98043	0.190281	5.23555	0.0978294	3.80209	-5.28038	8.43241e-06	0.00463258	DOWN
MSTRG.2246.4	1:180804226-180949278	372	0	0	0	24	0	26	0	0	0	4.98538	0	6.19535	0	3.72691	#NAME?	9.13412e-06	0.004909	DOWN
NONRATT002334.2	1:78844846-78851604	474	4	4	5	809	54	2	0.627001	0.68199	0.667152	131.886	10.6386	0.373969	0.658714	47.6327	-6.17616	9.97389e-06	0.00515725	DOWN
NONRATT012081.2	16:73674959-73682880	567	8	0	15	43	36	41	1.04832	0	1.67318	5.86017	5.92905	6.40972	0.907165	6.06632	-2.74138	1.00133e-05	0.00515725	DOWN
NONRATT026016.2	7:114995656-114997058	343	49	82	34	13	9	8	10.614	19.3211	6.26929	2.92862	2.45034	2.06745	12.0681	2.48214	2.28155	1.04865e-05	0.00529078	UP
NONRATT007908.2	12:30125184-30136842	1253	10	10	12	77	22	51	0.592973	0.644979	0.605708	4.74861	1.63963	3.60798	0.614554	3.33207	-2.43881	1.17238e-05	0.0057967	DOWN
MSTRG.27846.2	9:119062901-119071186	8208	27	49	4	328	96	513	0.244397	0.482468	0.0308217	3.0879	1.0922	5.54016	0.252562	3.24009	-3.68132	1.36051e-05	0.00659502	DOWN
NONRATT030292.2	9:99052945-99054549	1605	0	21	30	0	0	0	0	1.05743	1.18217	0	0	0	0.746533	0	Inf	1.51948e-05	0.00722397	UP
MSTRG.563.1	1:55722629-56015747	1243	187	49	78	24	10	15	11.1776	3.18592	3.96883	1.492	0.751246	1.0697	6.11077	1.10432	2.4682	1.764e-05	0.00807587	UP
NONRATT010872.2	15:33611147-33612834	755	9	13	3	0	0	0	0.88569	1.39159	0.251309	0	0	0	0.842861	0	Inf	1.7344e-05	0.00807587	UP
NONRATT004175.2	10:28191698-28193072	1375	34	16	0	0	0	0	1.83717	0.940462	0	0	0	0	0.925878	0	Inf	1.81841e-05	0.00817358	UP
NONRATT000222.2	1:55235423-55235810	388	36	20	23	7	3	4	6.89358	4.16598	3.74912	1.39401	0.722134	0.913954	4.93623	1.01003	2.28901	1.88328e-05	0.00819065	UP
NONRATT026921.2	7:104669170-104670024	409	0	0	0	34	0	14	0	0	0	6.42371	0	3.03426	0	3.15265	#NAME?	1.88847e-05	0.00819065	DOWN
NONRATT027629.2	8:48924953-48928551	557	2	2	3	29	5	22	0.266785	0.290183	0.340643	4.02314	0.838326	3.50116	0.299203	2.78754	-3.2198	1.98841e-05	0.00847542	DOWN
NONRATT003305.2	1:211196227-211205764	755	33	0	17	0	0	0	3.24743	0	1.42408	0	0	0	1.55717	0	Inf	2.27345e-05	0.00936738	UP
NONRATT026578.2	7:15158823-15160070	1248	98	85	91	31	17	17	5.8343	5.50451	4.61174	1.91942	1.27204	1.20745	5.31685	1.46631	1.85839	2.26864e-05	0.00936738	UP
NONRATT006931.2	11:43686192-43686776	585	0	1	0	25	18	1	0	0.138217	0	3.30222	2.87339	0.151505	0.0460722	2.10904	-5.51654	2.40312e-05	0.00973934	DOWN
MSTRG.17251.1	3:92665641-92674694	6907	0	0	68684	0	0	0	0	0	628.93	0	0	0	209.643	0	Inf	2.93542e-05	0.0117047	UP
NONRATT003289.2	1:207993895-208000105	2812	0	0	0	16	24	0	0	0	0	0.439678	0.797018	0	0	0.412232	#NAME?	3.03008e-05	0.0118262	DOWN
NONRATT006452.2	11:31830727-31837242	1169	0	0	0	5	11	4	0	0	0	0.330477	0.878723	0.303348	0	0.504183	#NAME?	3.06155e-05	0.0118262	DOWN
NONRATT006128.2	10:91678481-91678858	378	19	0	21	0	0	0	3.73463	0	3.51367	0	0	0	2.4161	0	Inf	3.70281e-05	0.0140832	UP
MSTRG.13658.1	2:4563946-4624970	522	0	0	0	0	18	18	0	0	0	0	3.22018	3.05658	0	2.09225	#NAME?	3.78816e-05	0.0141895	DOWN
MSTRG.6345.3	11:83313317-83323596	706	3	1	1	49	1	40	0.315721	0.114528	0.0895836	5.36311	0.132335	5.02221	0.173277	3.50589	-4.33862	4.0569e-05	0.0149694	DOWN
NONRATT003535.2	1:222744902-222745954	574	13	6	4	35	24	35	1.68274	0.844765	0.440739	4.71173	3.90455	5.4051	0.989416	4.67379	-2.23995	4.22186e-05	0.015349	DOWN
NONRATT028453.2	8:47255648-47256282	635	0	0	5	0	114	150	0	0	0.498	0	16.7649	20.9392	0.166	12.568	-6.24243	5.20073e-05	0.0186337	DOWN
NONRATT031177.2	X:113583123-113583744	622	0	0	0	13	0	20	0	0	0	1.61498	0	2.8503	0	1.48843	#NAME?	6.47764e-05	0.0228772	DOWN
MSTRG.12340.2	18:33476374-33483333	6886	0	0	0	951	0	0	0	0	0	10.6719	0	0	0	3.55729	#NAME?	6.75693e-05	0.0235275	DOWN
NONRATT025773.2	7:42330953-42351053	5190	8	5	7	52	15	24	0.114527	0.0778651	0.0853029	0.774223	0.269893	0.409905	0.0925651	0.484674	-2.38847	7.20728e-05	0.024747	DOWN
NONRATT010873.2	15:33612665-33626900	1457	14	0	21	0	0	0	0.713929	0	0.911576	0	0	0	0.541835	0	Inf	7.50811e-05	0.0254268	UP
MSTRG.21909.3	6:9646550-9711598	9124	0	0	0	686	0	0	0	0	0	5.80986	0	0	0	1.93662	#NAME?	7.6604e-05	0.025592	DOWN
NONRATT004821.2	10:85333669-85337115	3447	0	0	1939	0	0	0	0	0	35.5773	0	0	0	11.8591	0	Inf	8.47745e-05	0.0272297	UP
NONRATT009899.2	14:44296218-44348630	381	5	5	6	0	0	0	0.97506	1.06068	0.996001	0	0	0	1.01058	0	Inf	8.48106e-05	0.0272297	UP
NONRATT014071.2	19:19762902-19777554	673	13	8	16	2	3	0	1.43521	0.960664	1.50362	0.229639	0.416327	0	1.29983	0.215322	2.59376	8.30186e-05	0.0272297	UP
NONRATT020414.2	4:71741571-71746773	739	21	12	0	0	0	0	2.11135	1.3123	0	0	0	0	1.14122	0	Inf	8.84641e-05	0.0276837	UP
NONRATT025560.2	7:11999156-12000981	1826	2	4	1	5	171	7	0.0813796	0.177034	0.0346364	0.21157	8.74507	0.339817	0.0976832	3.09882	-4.98746	8.78615e-05	0.0276837	DOWN
MSTRG.2246.5	1:180852587-181287217	887	14	12	9	21	40	208	1.17271	1.09334	0.64173	1.82943	4.21115	20.7865	0.969259	8.94236	-3.2057	9.91587e-05	0.0306425	DOWN
NONRATT003529.2	1:222482922-222483634	713	0	0	0	0	17	13	0	0	0	0	2.22652	1.61624	0	1.28092	#NAME?	0.00010102	0.0308324	DOWN
NONRATT014398.2	19:57307132-57313664	683	0	4	0	13	8	10	0	0.473299	0	1.47074	1.09376	1.2978	0.157766	1.28743	-3.02864	0.000104248	0.0314295	DOWN
MSTRG.21909.2	6:9646513-9711598	9149	0	0	0	0	0	488	0	0	0	0	0	4.72812	0	1.57604	#NAME?	0.000107079	0.0315145	DOWN
NONRATT006980.2	11:58795927-58798205	2279	0	0	0	0	0	501	0	0	0	0	0	19.4866	0	6.49553	#NAME?	0.000105946	0.0315145	DOWN
NONRATT010050.2	14:82118095-82119251	1157	3	1	2	60	8	6	0.192652	0.0698848	0.109328	4.00726	0.645669	0.459702	0.123955	1.70421	-3.78122	0.000113341	0.0325817	DOWN
NONRATT011504.2	16:48231704-48232776	1073	0	0	0	331	0	0	0	0	0	23.8372	0	0	0	7.94573	#NAME?	0.00011277	0.0325817	DOWN
NONRATT001524.2	1:225208019-225208627	609	5	20	44	4	2	2	0.610013	2.65419	4.5695	0.507543	0.306666	0.291069	2.61123	0.368426	2.82528	0.000122209	0.034727	UP
MSTRG.21906.2	6:9531354-9539241	6383	0	0	0	281	0	0	0	0	0	3.40179	0	0	0	1.13393	#NAME?	0.00012534	0.0348163	DOWN
MSTRG.2246.6	1:180852587-180949278	336	0	0	0	7	0	30	0	0	0	1.60975	0	7.91454	0	3.17476	#NAME?	0.00012469	0.0348163	DOWN
ENSRNOT00000076888	13:77784855-77822333	3878	33	23	0	1	1	0	0.632236	0.479321	0	0.0199159	0.0240918	0	0.370519	0.0146693	4.65868	0.000135499	0.0372202	UP
NONRATT000118.2	1:30856990-30872822	940	10	113	102	8	1	13	0.790421	9.71549	6.86293	0.657646	0.0993917	1.22594	5.78961	0.660992	3.13076	0.000139189	0.0378136	UP
NONRATT022728.2	5:153261271-153264494	1151	0	0	0	9	0	20	0	0	0	0.604189	0	1.5403	0	0.71483	#NAME?	0.000160932	0.0432454	DOWN
NONRATT002189.2	1:55708681-55709225	530	75	18	46	14	7	7	10.5138	2.74484	5.48928	2.04118	1.23341	1.17077	6.24931	1.48179	2.07636	0.000165446	0.0435124	UP
NONRATT011412.2	16:20662147-20666579	1589	0	0	0	15	11	0	0	0	0	0.729428	0.646462	0	0	0.45863	#NAME?	0.000164786	0.0435124	DOWN
MSTRG.2246.14	1:181189433-181295171	1018	52	64	35	489	116	125	3.79519	5.081	2.17447	37.1183	10.6409	10.8844	3.68355	19.5479	-2.40784	0.000172481	0.044885	DOWN
NONRATT019894.2	3:154043873-154046334	1352	5	0	0	6	32	14	0.274777	0	0	0.342929	2.21025	0.917908	0.0915922	1.15703	-3.65906	0.000184667	0.0475555	DOWN
NONRATT008903.2	13:83220856-83227239	675	3	37	6	1	0	1	0.33022	4.43009	0.562187	0.114421	0	0.131305	1.77416	0.0819084	4.43698	0.000189188	0.0482177	UP
MSTRG.5700.4	11:12315126-12386900	3703	218	0	0	0	0	0	4.374	0	0	0	0	0	1.458	0	Inf	0.000201648	0.0499514	UP
NONRATT011784.2	16:10756069-10757555	1487	0	0	0	0	0	157	0	0	0	0	0	9.35906	0	3.11969	#NAME?	0.000202052	0.0499514	DOWN
NONRATT014626.2	19:37481783-37482603	685	217	0	0	0	0	0	23.5367	0	0	0	0	0	7.84557	0	Inf	0.000201806	0.0499514	UP
MSTRG.562.1	1:55719566-56012796	1343	103	21	72	22	3	6	5.69822	1.26372	3.3907	1.26583	0.208628	0.396035	3.45088	0.623499	2.4685	0.000212365	0.0514714	UP
MSTRG.8581.2	14:42534134-42535841	1639	0	263	0	0	0	0	0	12.9685	0	0	0	0	4.32284	0	Inf	0.000210488	0.0514714	UP
NONRATT028078.2	8:118262691-118278801	711	5	3	5	51	3	37	0.5225	0.341053	0.444768	5.54276	0.394076	4.61292	0.436107	3.51659	-3.01142	0.000220433	0.0529081	DOWN
MSTRG.556.1	1:55672258-55750784	565	31	10	18	6	2	3	4.07648	1.43037	2.01492	0.820603	0.330548	0.470605	2.50726	0.540585	2.21352	0.000245582	0.0583777	UP
NONRATT013211.2	18:3163037-3183407	814	1	1	3	18	21	2	0.0912771	0.0993326	0.233094	1.70875	2.40912	0.217765	0.141234	1.44521	-3.35512	0.00024899	0.0586241	DOWN
MSTRG.26901.1	9:15636809-15637380	356	0	16	11	0	0	0	0	3.6324	1.95423	0	0	0	1.86221	0	Inf	0.0002543	0.0587552	UP
NONRATT013745.2	18:28067484-28070808	709	15	11	10	3	0	3	1.57192	1.2539	0.892046	0.326912	0	0.375023	1.23929	0.233979	2.40506	0.00025398	0.0587552	UP
NONRATT003829.2	1:264298811-264303479	435	1	1	1	1	163	1	0.170804	0.185878	0.145393	0.177549	34.9919	0.203748	0.167358	11.7911	-6.13861	0.000259268	0.0593483	DOWN
NONRATT021929.2	4:171069164-171070592	1429	22	6	23	359	101	10	1.14387	0.339325	1.01796	19.4128	6.60022	0.620292	0.833717	8.87779	-3.41257	0.000288525	0.0654397	DOWN
MSTRG.6082.3	11:63278719-63290256	11490	0	1	1	0	266	1	0	0.00703714	0.00550444	0	2.16187	0.00771371	0.00418053	0.723196	-7.43456	0.000294801	0.0662551	DOWN
NONRATT031214.2	7:140616325-140617702	312	4	188	17	4	5	4	0.952559	48.6988	3.4461	0.990685	1.49663	1.13658	17.6992	1.20797	3.87303	0.000298472	0.066476	UP
ENSRNOT00000089548	1:55707398-55754357	2255	272	56	140	49	18	28	8.96188	2.00703	3.92661	1.67909	0.745426	1.10068	4.96517	1.17507	2.0791	0.000302671	0.0668093	UP
NONRATT030918.2	X:20034252-20037097	2846	1251	26	49	23	31	21	32.6587	0.738332	1.08892	0.624473	1.01719	0.654082	11.4953	0.765248	3.90898	0.000325021	0.0711076	UP
NONRATT022922.2	5:173047302-173048063	762	118	0	0	0	0	0	11.5054	0	0	0	0	0	3.83514	0	Inf	0.000337868	0.0732699	UP
NONRATT009298.2	14:33067430-33070179	512	38	12	49	5	3	11	5.51428	1.89412	6.05284	0.754546	0.547242	1.90435	4.48708	1.06871	2.0699	0.000345305	0.0742315	UP
NONRATT017990.2	3:8627491-8635595	717	0	9	15	0	0	0	0	1.01448	1.32314	0	0	0	0.779207	0	Inf	0.000358851	0.0764786	UP
NONRATT014729.2	19:43989585-44068550	821	0	0	0	0	20	6	0	0	0	0	2.2749	0.647838	0	0.974247	#NAME?	0.000370805	0.0783507	DOWN
NONRATT029325.2	9:44024996-44031293	686	15	0	10	0	0	0	1.62463	0	0.921954	0	0	0	0.84886	0	Inf	0.000378696	0.0793401	UP
NONRATT007651.2	12:51932069-51933597	891	1	7	1	13	36	10	0.083389	0.634963	0.0709832	1.1274	3.77303	0.994834	0.263112	1.96509	-2.90085	0.000391653	0.0813651	DOWN
NONRATT002407.2	1:82329945-82331869	272	5	5	3	0	0	0	1.3658	1.48574	0.697567	0	0	0	1.18303	0	Inf	0.000411526	0.0839049	UP
NONRATT008324.2	13:71141210-71141818	609	1	5	5	27	15	8	0.122003	0.66358	0.519261	3.42585	2.30008	1.16443	0.434948	2.29678	-2.4007	0.00041406	0.0839049	DOWN
NONRATT018928.2	3:166824070-166824823	754	1	3	4	11	12	10	0.0985405	0.321603	0.335523	1.12728	1.48615	1.17559	0.251889	1.26301	-2.32601	0.000407866	0.0839049	DOWN
NONRATT012371.2	17:21002628-21012412	1113	0	0	0	10	11	0	0	0	0	0.69428	0.922936	0	0	0.539072	#NAME?	0.000421155	0.0846488	DOWN
NONRATT021378.2	4:72119356-72120305	950	0	0	109	0	0	0	0	0	7.25672	0	0	0	2.41891	0	Inf	0.000429026	0.0855354	UP
NONRATT002224.2	1:62112201-62113074	874	0	0	0	79	0	0	0	0	0	6.98462	0	0	0	2.32821	#NAME?	0.000435108	0.0857063	DOWN
NONRATT004283.2	10:40563791-40576289	832	0	0	0	0	82	0	0	0	0	0	9.20366	0	0	3.06789	#NAME?	0.000438278	0.0857063	DOWN
NONRATT008318.2	13:70524881-70546511	307	11	1	36	1	1	1	2.6622	0.263377	7.41647	0.251577	0.304326	0.288699	3.44735	0.281534	3.61411	0.000440284	0.0857063	UP
MSTRG.28323.2	X:29701682-29716271	13954	0	627	0	1	1	0	0	3.63148	0	0.0055349	0.00669544	0	1.21049	0.00407678	8.21395	0.000466063	0.0893179	UP
MSTRG.545.14	1:55733144-56032532	1844	108	33	78	24	0	8	4.35152	1.44634	2.6753	1.00573	0	0.384564	2.82439	0.463431	2.60751	0.000465039	0.0893179	UP
NONRATT010364.2	15:28017995-28034568	685	5	15	4	23	12	189	0.542333	1.76975	0.36932	2.59452	1.63585	24.4576	0.893801	9.56267	-3.41939	0.000484453	0.091538	DOWN
NONRATT011284.2	16:7315419-7316120	702	6	44	7	2	2	2	0.635039	5.06561	0.630659	0.220152	0.26604	0.252509	2.11044	0.246234	3.09944	0.000485053	0.091538	UP
NONRATT018798.2	3:151126712-151151158	6872	2	16	23	73	98	24	0.0216239	0.188175	0.211679	0.820856	1.33171	0.309576	0.140492	0.820715	-2.54639	0.000495405	0.0927833	DOWN
MSTRG.27700.1	9:100154130-100205442	463	3	30	0	0	0	0	0.481423	5.23662	0	0	0	0	1.90602	0	Inf	0.000540883	0.100539	UP
MSTRG.554.1	1:55659906-55661296	642	28	11	28	8	4	3	3.24036	1.38476	2.75839	0.962909	0.581806	0.414161	2.46117	0.652959	1.91428	0.000551833	0.101809	UP
NONRATT010046.2	14:82039226-82041113	481	21	8	10	88	13	76	3.24385	1.34413	1.31489	14.1372	2.52388	14.0059	1.96762	10.2223	-2.3772	0.000561927	0.102903	DOWN
NONRATT028354.2	8:23278521-23278912	392	4	23	56	2	1	6	0.758159	4.74185	9.03515	0.394252	0.238337	1.35682	4.84505	0.663138	2.86913	0.000569984	0.103611	UP
NONRATT025360.2	6:135890958-135894269	738	0	0	0	5	2	6	0	0	0	0.523479	0.253062	0.720698	0	0.49908	#NAME?	0.000581236	0.104886	DOWN
NONRATT014240.2	19:39215355-39216578	1224	74	0	0	0	0	0	4.49185	0	0	0	0	0	1.49728	0	Inf	0.000605115	0.106855	UP
NONRATT017026.2	20:3132467-3133413	947	48	2	1	1	0	0	3.7659	0.170678	0.0667857	0.0815565	0	0	1.33445	0.0271855	5.61727	0.000597039	0.106855	UP
NONRATT030299.2	9:99813605-99818223	258	2	17	27	2	2	1	0.575966	5.32523	6.61877	0.599019	0.723875	0.343529	4.17332	0.555474	2.9094	0.000601699	0.106855	UP
NONRATT013687.2	18:15536213-15540087	300	0	129	8	3	0	0	0	34.7523	1.68656	0.772603	0	0	12.1463	0.257534	5.55961	0.000616566	0.108105	UP
MSTRG.555.1	1:55662380-55739288	555	59	21	28	13	6	8	7.89838	3.05797	3.19079	1.80994	1.00951	1.27772	4.71571	1.36572	1.78781	0.000634626	0.110487	UP
NONRATT005766.2	10:64922770-64927341	422	7	7	6	0	0	2	1.23246	1.34064	0.899233	0	0	0.42005	1.15744	0.140017	3.04727	0.000646162	0.111709	UP
NONRATT009016.2	13:95076873-95079607	2735	40	52	50	60	47	1318	1.08662	1.5366	1.15623	1.69521	1.60475	42.717	1.25982	15.339	-3.60592	0.000675419	0.115793	DOWN
NONRATT024015.2	6:9973063-9976197	3135	85	35	65	139	326	137	2.01445	0.902289	1.31132	3.42612	9.71066	3.8737	1.40936	5.67016	-2.00835	0.000679149	0.115793	DOWN
NONRATT009770.2	14:14951501-15008939	1462	42	1	0	0	0	0	2.13441	0.0553056	0	0	0	0	0.729905	0	Inf	0.000690331	0.116893	UP
NONRATT013568.2	18:70260459-70263199	1412	0	0	0	60	0	0	0	0	0	3.28357	0	0	0	1.09452	#NAME?	0.00069769	0.117335	DOWN
NONRATT030551.2	X:22415998-22417014	1017	0	67	0	0	0	0	0	5.32435	0	0	0	0	1.77478	0	Inf	0.000714091	0.119282	UP
NONRATT013572.2	18:70726937-70727462	526	3	6	6	14	24	13	0.423762	0.921854	0.721438	2.05671	4.26086	2.19084	0.689018	2.83614	-2.04131	0.000724533	0.120214	DOWN
MSTRG.9889.1	15:57878184-57883471	2390	139	56	45	32	13	13	4.3211	1.89366	1.19083	1.03462	0.507944	0.482168	2.46853	0.674912	1.87088	0.000737445	0.120967	UP
NONRATT013516.2	18:60665397-60672225	329	51	72	98	18	29	16	11.5173	17.6869	18.8394	4.22772	8.2312	4.31086	16.0146	5.58993	1.51848	0.000738858	0.120967	UP
NONRATT003727.2	1:254697259-254719778	1012	23	11	33	10	2	3	1.68855	0.878474	2.06237	0.763571	0.184545	0.262739	1.54313	0.403618	1.9348	0.000757297	0.12317	UP
NONRATT002291.2	1:72889283-72897706	739	8	0	13	0	0	0	0.804326	0	1.11258	0	0	0	0.638969	0	Inf	0.000763014	0.123289	UP
NONRATT013947.2	18:73952394-73953461	1068	63	0	0	0	0	0	4.38277	0	0	0	0	0	1.46092	0	Inf	0.000771682	0.12388	UP
NONRATT024688.2	6:136358084-136363672	619	0	12	0	0	396	318	0	1.5667	0	0	59.741	45.5386	0.522235	35.0932	-6.07035	0.00081681	0.130279	DOWN
NONRATT003889.2	1:266859965-266866774	369	4	1	9	160	4	9	0.805415	0.219124	1.54259	33.5059	1.01225	2.16197	0.855709	12.2267	-3.83677	0.000822712	0.130379	DOWN
NONRATT013547.2	18:65502978-65507998	585	93	46	83	34	14	16	11.8115	6.35503	8.97348	4.4911	2.23473	2.4244	9.04666	3.05008	1.56854	0.000864601	0.135571	UP
NONRATT028199.2	8:130406982-130408712	588	0	0	0	9	0	9	0	0	0	1.18269	0	1.35675	0	0.846479	#NAME?	0.000866447	0.135571	DOWN
MSTRG.2246.1	1:180804226-181322594	1037	12	69	9	0	7	0	0.859783	5.37753	0.548905	0	0.630383	0	2.26207	0.210128	3.42831	0.000898526	0.139707	UP
NONRATT012182.2	17:824044-825078	1035	153	16	169	22	23	17	10.9832	1.24941	10.3272	1.64253	2.07516	1.45594	7.51993	1.72454	2.12451	0.000958308	0.148071	UP
NONRATT011728.2	16:6152577-6161287	910	0	0	0	51	0	0	0	0	0	4.33066	0	0	0	1.44355	#NAME?	0.000979696	0.148589	DOWN
NONRATT025145.2	6:102076812-102078091	656	9	9	0	0	0	0	1.01935	1.10882	0	0	0	0	0.70939	0	Inf	0.00097744	0.148589	UP
NONRATT028967.2	8:116322241-116323034	794	16	5	0	0	0	0	1.49722	0.508967	0	0	0	0	0.668729	0	Inf	0.000975793	0.148589	UP
MSTRG.15789.2	20:4780887-4924497	492	0	0	1	12	0	14	0	0	0.128549	1.88472	0	2.52238	0.0428496	1.46903	-5.09944	0.000987355	0.148838	DOWN
NONRATT011267.2	16:6584368-6587624	3257	57	35	60	23	15	11	1.30028	0.868492	1.16511	0.545671	0.430073	0.299364	1.11129	0.425036	1.38658	0.00105046	0.157391	UP
NONRATT003336.2	1:213746990-213751373	536	17	2	25	3	2	0	2.35652	0.301552	2.94991	0.432427	0.348433	0	1.86933	0.260286	2.84435	0.00108295	0.161281	UP
NONRATT006411.2	11:22852196-22852651	456	0	0	0	9	0	8	0	0	0	1.52505	0	1.55512	0	1.02672	#NAME?	0.00111835	0.165556	DOWN
NONRATT004823.2	10:85392621-85394651	657	64	8	65	14	4	8	7.23759	0.984059	6.25722	1.64662	0.568523	1.07936	4.82629	1.09817	2.13582	0.00114124	0.16783	UP
NONRATT027849.2	8:76864340-76875889	2209	155	74	81	49	19	18	5.21328	2.70739	2.31914	1.71406	0.803199	0.722288	3.41327	1.07985	1.66033	0.00114729	0.16783	UP
NONRATT023016.2	5:13035711-13038797	427	0	8	10	0	0	0	0	1.51411	1.48117	0	0	0	0.998429	0	Inf	0.00120473	0.175196	UP
NONRATT026294.2	7:142238760-142243201	862	106	0	16	0	4	1	9.13643	0	1.17394	0	0.433317	0.10282	3.43679	0.178712	4.26535	0.001332	0.192572	UP
MSTRG.10845.1	16:66322443-66323310	466	13	14	18	0	7	2	2.07273	2.42812	2.44298	0	1.40281	0.380389	2.31461	0.594398	1.96127	0.00137551	0.195276	UP
MSTRG.3994.3	10:20197654-20243996	2019	0	147	0	1	1	0	0	5.88429	0	0.0382536	0.0462745	0	1.96143	0.028176	6.12129	0.0013902	0.195276	UP
NONRATT006883.2	11:32307556-32308382	377	0	0	0	2	6	3	0	0	0	0.409939	1.48615	0.705283	0	0.867125	#NAME?	0.00136242	0.195276	DOWN
NONRATT007510.2	12:38870230-38870898	669	9	10	10	5	0	0	0.999546	1.20801	0.945382	0.57747	0	0	1.05098	0.19249	2.44888	0.0013833	0.195276	UP
NONRATT023323.2	5:86582750-86585016	2267	29	37	690	25	26	28	0.950425	1.31906	19.2501	0.852138	1.07101	1.09485	7.1732	1.006	2.83399	0.001374	0.195276	UP
NONRATT000364.2	1:72323337-72323711	375	18	1	24	2	2	1	3.56638	0.215618	4.04775	0.412125	0.498026	0.236348	2.60991	0.382166	2.77173	0.00141452	0.19646	UP
NONRATT024130.2	6:28972338-28997873	1486	1	3	6	18	45	2	0.0499997	0.163182	0.255368	0.936017	2.82789	0.119287	0.156183	1.2944	-3.05097	0.00141113	0.19646	DOWN
NONRATT029917.2	9:42941833-42942410	393	11	11	12	0	0	6	2.07963	2.26213	1.93118	0	0	1.35337	2.09098	0.451124	2.21258	0.00143635	0.198377	UP
NONRATT005621.2	10:57059768-57070891	2623	1	0	0	0	2	39	0.0283262	0	0	0	0.0712009	1.31798	0.00944206	0.463059	-5.61595	0.0014598	0.199962	DOWN
NONRATT024620.2	6:133662551-133668489	487	9	61	11	7	4	0	1.37309	10.1231	1.42856	1.11063	0.766981	0	4.30826	0.625869	2.78317	0.001464	0.199962	UP
NONRATT021015.2	4:176516829-176517902	1074	0	32	1	0	0	0	0	2.408	0.0588883	0	0	0	0.822295	0	Inf	0.00147943	0.200959	UP
NONRATT021312.2	4:60080944-60358416	967	1	56	1	1	0	1	0.0768351	4.6803	0.0654044	0.0798697	0	0.0916552	1.60751	0.057175	4.8133	0.00149014	0.201308	UP
MSTRG.5496.1	10:108685674-108685966	269	0	0	50	0	0	0	0	0	11.7558	0	0	0	3.91859	0	Inf	0.00151581	0.202562	UP
NONRATT008064.2	12:47433356-47438930	1491	314	1	2	0	2	5	15.6469	0.0542299	0.0848371	0	0.125258	0.29728	5.26199	0.140846	5.22342	0.0015147	0.202562	UP
NONRATT001948.2	1:5238109-5238882	774	149	139	166	27	57	58	14.3029	14.514	13.5645	2.69553	6.877	6.64252	14.1271	5.40502	1.3861	0.00156674	0.207471	UP
NONRATT005133.2	10:109180990-109183314	2325	237	816	1100	161	247	125	7.5736	28.3649	29.923	5.35093	9.92067	4.76572	21.9539	6.6791	1.71675	0.00159279	0.207471	UP
NONRATT006517.2	11:45008250-45009230	981	2	48	5	3	0	1	0.151477	3.95446	0.322355	0.23627	0	0.0903471	1.4761	0.108872	3.76108	0.00159451	0.207471	UP
NONRATT020530.2	4:97635411-97760118	801	1	0	0	0	76	0	0.0927585	0	0	0	8.86026	0	0.0309195	2.95342	-6.57773	0.00157639	0.207471	DOWN
NONRATT025952.2	7:83802551-83802933	383	11	32	15	55	57	55	2.13393	6.75245	2.477	11.0966	13.8977	12.7293	3.78779	12.5745	-1.73107	0.00158584	0.207471	DOWN
NONRATT008452.2	13:89806273-89807353	373	5	4	2	0	0	0	0.995973	0.866658	0.339121	0	0	0	0.733917	0	Inf	0.00164233	0.212575	UP
NONRATT004850.2	10:86682381-86683103	723	260	299	350	167	35	39	26.7185	33.4231	30.6172	17.8486	4.52067	4.78154	30.2529	9.05027	1.74104	0.00166209	0.213074	UP
NONRATT005039.2	10:102547844-102548475	632	4	3	4	10	12	13	0.47025	0.383684	0.400291	1.22268	1.77304	1.82339	0.418075	1.60637	-1.94197	0.00166342	0.213074	DOWN
MSTRG.12320.1	18:31556917-31567379	2585	1	54	1	1	1	0	0.0287426	1.68829	0.0244666	0.0298778	0.0361424	0	0.580498	0.0220067	4.72128	0.00170639	0.217451	UP
NONRATT011136.2	15:81576670-81577267	598	0	0	6	18	8	6	0	0	0.634576	2.32596	1.24923	0.889423	0.211525	1.4882	-2.81467	0.00172294	0.218434	DOWN
MSTRG.20241.2	5:40229297-40231012	1613	0	55	1	0	1	0	0	2.75578	0.0392102	0	0.057922	0	0.931664	0.0193073	5.59259	0.00174092	0.219587	UP
NONRATT022526.2	5:135443181-135444814	1289	21	25	27	0	7	10	1.21047	1.56751	1.32478	0	0.507143	0.687663	1.36759	0.398269	1.77982	0.00176306	0.221251	UP
NONRATT004762.2	10:82294907-82296145	1003	0	0	0	4	14	0	0	0	0	0.308169	1.30341	0	0	0.537193	#NAME?	0.00179247	0.223805	DOWN
NONRATT012903.2	17:27764418-27765796	1379	8	0	8	0	0	0	0.431034	0	0.36691	0	0	0	0.265981	0	Inf	0.00182295	0.224808	UP
NONRATT016399.2	2:143097663-143104350	690	11	2	11	1	1	1	1.18449	0.234249	1.00827	0.111933	0.135403	0.12845	0.809002	0.125262	2.69119	0.00181182	0.224808	UP
NONRATT024869.2	6:26882259-26889910	394	0	0	45	0	0	0	0	0	7.22353	0	0	0	2.40784	0	Inf	0.00182778	0.224808	UP
NONRATT006871.2	11:31730191-31752190	375	18	12	17	0	1	8	3.56638	2.58611	2.86715	0	0.249142	1.89103	3.00655	0.713391	2.07534	0.00188943	0.228973	UP
NONRATT007063.2	11:70963895-70967133	1146	0	0	0	0	35	0	0	0	0	0	2.85204	0	0	0.950681	#NAME?	0.00188641	0.228973	DOWN
NONRATT020663.2	4:118243423-118249255	390	0	0	0	0	11	5	0	0	0	0	2.63392	1.13652	0	1.25681	#NAME?	0.00188888	0.228973	DOWN
NONRATT019925.2	3:160237659-160238205	547	0	0	44	0	0	0	0	0	5.08743	0	0	0	1.69581	0	Inf	0.00190798	0.230093	UP
NONRATT001670.2	1:248403664-248404151	488	5	12	0	0	0	0	0.761266	1.98727	0	0	0	0	0.91618	0	Inf	0.00197024	0.236108	UP
NONRATT011054.2	15:51879840-51881832	325	3	3	4	0	0	0	0.685842	0.746118	0.778413	0	0	0	0.736791	0	Inf	0.00198651	0.236108	UP
NONRATT021025.2	4:177444614-177447051	2438	24	7	1286	21	27	24	0.731385	0.232056	33.3613	0.665588	1.03417	0.872604	11.4416	0.857454	3.73808	0.00197978	0.236108	UP
NONRATT013361.2	18:29475086-29492727	2934	12	6	37	3	5	0	0.303884	0.165268	0.797581	0.0789982	0.159151	0	0.422244	0.0793829	2.41118	0.00201387	0.238215	UP
NONRATT026492.2	7:11972668-11982179	590	6	6	17	4	0	0	0.755589	0.821856	1.82234	0.523888	0	0	1.13326	0.174629	2.69812	0.00202669	0.238589	UP
NONRATT001683.2	1:251488140-251490990	2851	82	69	42	108	1198	41	2.13694	1.95598	0.93172	2.9272	39.2399	1.27475	1.67488	14.4806	-3.11199	0.00212977	0.249536	DOWN
NONRATT004288.2	10:40842506-40843440	935	4	4	5	6	91	3	0.317859	0.345736	0.338214	0.495872	9.08857	0.284376	0.333936	3.28961	-3.30027	0.00215804	0.251165	DOWN
NONRATT018481.2	3:111376211-111389998	2043	0	0	0	5	10	0	0	0	0	0.189098	0.457073	0	0	0.21539	#NAME?	0.00216399	0.251165	DOWN
NONRATT023977.2	6:2226784-2231667	1763	15	16	21	1	7	6	0.632157	0.733486	0.753356	0.0438083	0.370793	0.301688	0.706333	0.238763	1.56477	0.00219257	0.252447	UP
NONRATT024291.2	6:76661006-76661530	525	0	0	0	0	6	8	0	0	0	0	1.0672	1.35074	0	0.805978	#NAME?	0.002201	0.252447	DOWN
NONRATT024487.2	6:109167537-109179605	3154	91	53	104	28	27	30	2.14366	1.3581	2.08549	0.686004	0.7994	0.843146	1.86242	0.776183	1.26271	0.00220567	0.252447	UP
MSTRG.23722.1	7:20416086-20471326	472	15	13	4	3	2	1	2.36122	2.22595	0.535983	0.491061	0.395678	0.187777	1.70772	0.358172	2.25334	0.00226084	0.256387	UP
NONRATT028172.2	8:128824507-128842393	409	193	93	174	60	50	48	35.06	18.3769	26.9068	11.336	11.4161	10.403	26.7812	11.0517	1.27696	0.0022522	0.256387	UP
MSTRG.13658.2	2:4564015-4624998	481	15	19	12	7	2	4	2.31703	3.19239	1.57786	1.12448	0.388274	0.737243	2.36243	0.749999	1.65531	0.00228916	0.257344	UP
NONRATT007491.2	12:38282310-38291542	752	0	35	0	0	0	0	0	3.76154	0	0	0	0	1.25385	0	Inf	0.00229009	0.257344	UP
MSTRG.7047.1	12:37181755-37183058	645	12	0	5	0	0	0	1.38232	0	0.490279	0	0	0	0.624199	0	Inf	0.00239044	0.264873	UP
NONRATT013666.2	18:6021436-6047312	1131	0	0	0	0	0	32	0	0	0	0	0	2.508	0	0.835999	#NAME?	0.00239995	0.264873	DOWN
NONRATT015481.2	2:189591633-189595730	742	4	2	5	0	0	0	0.400537	0.217832	0.426186	0	0	0	0.348185	0	Inf	0.00237008	0.264873	UP
NONRATT027466.2	8:19875137-19905158	858	0	0	0	0	0	32	0	0	0	0	0	3.306	0	1.102	#NAME?	0.00239907	0.264873	DOWN
NONRATT010052.2	14:82120547-82121371	825	4	2	5	9	14	11	0.36024	0.195917	0.383309	0.842935	1.58463	1.18185	0.313156	1.20314	-1.94185	0.00249817	0.274488	DOWN
NONRATT003890.2	1:266859985-266865673	663	1	209	2	1	6	1	0.112066	25.4769	0.190787	0.116492	0.845067	0.133681	8.59326	0.36508	4.55692	0.00252333	0.27481	UP
NONRATT006069.2	10:89998285-90002189	1796	0	9	0	31	0	201	0	0.405002	0	1.33376	0	9.92045	0.135001	3.7514	-4.79639	0.00251497	0.27481	DOWN
NONRATT013109.2	17:76990268-76991231	964	15	6	9	3	0	3	1.15611	0.503003	0.590471	0.240437	0	0.275821	0.749863	0.172086	2.1235	0.00261255	0.283279	UP
NONRATT002026.2	1:28570095-28579813	830	12	17	10	6	2	2	1.07421	1.65531	0.762	0.558603	0.225012	0.213568	1.16384	0.332394	1.80793	0.00264427	0.285465	UP
NONRATT000466.2	1:81399343-81400136	794	9	10	7	107	10	13	0.842187	1.01783	0.557585	10.4134	1.17607	1.45136	0.805868	4.34693	-2.43138	0.00271319	0.291632	DOWN
MSTRG.22910.3	6:113180078-113227443	34906	659	282	1721	361	151	147	1.40269	0.652924	3.11829	0.799161	0.403965	0.373301	1.72464	0.525476	1.7146	0.00279349	0.297675	UP
NONRATT010164.2	14:104502715-104503739	1025	6	6	6	77	9	7	0.434924	0.473068	0.370221	5.80489	0.819968	0.605371	0.426071	2.41008	-2.49991	0.00278216	0.297675	DOWN
NONRATT012436.2	17:35727810-35729079	1270	22	12	17	6	3	6	1.28708	0.763614	0.846601	0.365071	0.22062	0.418799	0.965765	0.33483	1.52824	0.00281637	0.298826	UP
NONRATT016186.2	2:60920227-60933585	577	6	21	1	2	0	0	0.772613	2.94138	0.109612	0.267845	0	0	1.27453	0.0892818	3.83546	0.00283766	0.299797	UP
NONRATT010060.2	14:82337303-82339769	1431	0	0	5	14	6	5	0	0	0.220985	0.755994	0.39153	0.309745	0.0736618	0.485756	-2.72124	0.00288469	0.30347	DOWN
NONRATT029516.2	9:81954429-81954965	537	21	23	17	6	9	4	2.90557	3.46146	2.0022	0.86339	1.56512	0.660361	2.78974	1.02962	1.43802	0.00291225	0.304843	UP
NONRATT030943.2	X:29550868-29562140	1548	184	243	69	75	23	42	8.83128	12.6867	2.81911	3.74384	1.38746	2.40506	8.11237	2.51212	1.69122	0.00292241	0.304843	UP
NONRATT008070.2	12:47638278-47641231	1525	19	18	12	39	23	83	0.9257	0.953946	0.497674	1.97615	1.40838	4.82449	0.79244	2.73634	-1.78787	0.00294809	0.30623	DOWN
MSTRG.23698.1	7:20173610-20195877	546	9	12	12	4	3	2	1.22472	1.77617	1.39002	0.566106	0.513165	0.324654	1.46364	0.467975	1.64506	0.00302728	0.311835	UP
NONRATT028894.2	8:104962567-104995715	4497	5	7	228	609	409	597	0.0826102	0.125806	3.20662	10.4646	8.49315	11.7678	1.13834	10.2418	-3.16946	0.00301702	0.311835	DOWN
NONRATT000844.2	1:142020757-142021343	394	0	0	0	5	0	9	0	0	0	0.980527	0	2.02479	0	1.00177	#NAME?	0.00308815	0.315477	DOWN
NONRATT009310.2	14:34390266-34404913	749	9	4	5	20	13	15	0.892785	0.431593	0.422203	2.06338	1.62081	1.77522	0.582194	1.8198	-1.64421	0.00308425	0.315477	DOWN
NONRATT004725.2	10:74334964-74343250	1604	19	247	43	19	13	25	0.880107	12.4453	1.6955	0.915309	0.75685	1.38157	5.00697	1.01791	2.29833	0.00310529	0.315922	UP
NONRATT004661.2	10:70310274-70312073	1800	20	67	3	9	3	2	0.825551	3.00826	0.10541	0.386345	0.15566	0.0984784	1.31307	0.213495	2.62068	0.00319332	0.323546	UP
NONRATT011929.2	16:31956752-31968594	541	8	9	7	1	1	3	1.0987	1.34452	0.818341	0.142762	0.172695	0.491482	1.08719	0.26898	2.01503	0.00324169	0.325777	UP
NONRATT021119.2	4:8188073-8189856	1718	0	0	0	0	28	0	0	0	0	0	1.52196	0	0	0.507321	#NAME?	0.00324087	0.325777	DOWN
NONRATT003492.2	1:221504174-221507181	675	31	9	46	10	8	5	3.41217	1.07761	4.3101	1.14479	1.10672	0.656659	2.93329	0.969392	1.59737	0.00330195	0.329278	UP
NONRATT014819.2	19:57126111-57126805	695	41	66	75	26	19	21	4.38303	7.67495	6.82511	2.8908	2.5529	2.67844	6.29437	2.70738	1.21716	0.00330317	0.329278	UP
NONRATT024043.2	6:19026739-19034855	1805	15	6	13	3	1	4	0.617448	0.26864	0.455512	0.12841	0.0517608	0.196462	0.4472	0.125544	1.83272	0.0033251	0.330133	UP
MSTRG.2246.8	1:180852592-180899995	256	2	0	2	32	2	4	0.580465	0	0.49411	9.65918	0.729531	1.38521	0.358192	3.92464	-3.45376	0.00343507	0.336991	DOWN
NONRATT007732.2	12:9694079-9727497	863	2	2	2	9	19	3	0.172189	0.18729	0.146573	0.805818	2.05593	0.308102	0.168684	1.05662	-2.64706	0.00343398	0.336991	DOWN
NONRATT019976.2	3:162688167-162692046	829	0	0	0	0	27	0	0	0	0	0	3.04138	0	0	1.01379	#NAME?	0.00343438	0.336991	DOWN
NONRATT018376.2	3:81852438-81853545	1108	45	11	8	5	4	4	3.01752	0.80236	0.45665	0.348671	0.337112	0.320049	1.42551	0.335277	2.08805	0.0035349	0.345415	UP
NONRATT005960.2	10:85655224-85658023	2800	1635	132	1739	141	321	215	43.3847	3.81004	39.2806	3.89123	10.7057	6.80648	28.8251	7.13447	2.01445	0.00358132	0.348572	UP
NONRATT019984.2	3:163351523-163363788	745	3	2	6	9	8	19	0.299193	0.216955	0.509364	0.933451	1.00274	2.26062	0.341837	1.39894	-2.03295	0.00363807	0.352708	DOWN
NONRATT026232.2	7:130438868-130440837	1970	5	5	3	49	10	5	0.188578	0.205137	0.0963138	1.92201	0.47401	0.224997	0.163343	0.873672	-2.41919	0.0036754	0.354935	DOWN
NONRATT019889.2	3:154417250-154424473	474	219	8	10	5	12	10	34.3275	1.36398	1.3343	0.815037	2.36405	1.87004	12.3419	1.68304	2.87443	0.0037667	0.362336	UP
NONRATT002691.2	1:102823946-102826927	400	10	4	0	0	0	0	1.85749	0.808158	0	0	0	0	0.888549	0	Inf	0.0038553	0.369422	UP
NONRATT019297.2	3:37922543-37925097	2555	579	17	706	77	52	79	16.837	0.537734	17.4763	2.32877	1.90057	2.7408	11.617	2.32338	2.32194	0.00389306	0.3716	UP
NONRATT010321.2	15:23619151-23638913	783	0	28	0	0	0	0	0	2.89007	0	0	0	0	0.963357	0	Inf	0.00397217	0.376245	UP
NONRATT021461.2	4:89694616-89694876	261	3	3	3	0	0	0	0.854018	0.929074	0.726966	0	0	0	0.836686	0	Inf	0.0039596	0.376245	UP
NONRATT013569.2	18:70263428-70264443	1016	25	18	21	92	73	19	1.82816	1.43186	1.30725	6.99712	6.70962	1.65764	1.52242	5.12146	-1.75019	0.00400018	0.376688	DOWN
NONRATT023331.2	5:92036137-92037988	1852	11	10	10	12	39	35	0.441304	0.436371	0.341501	0.500692	1.9665	1.67523	0.406392	1.38081	-1.76457	0.00400732	0.376688	DOWN
NONRATT005991.2	10:87142107-87147767	427	8	1	0	20	20	5	1.39203	0.18936	0	3.61936	4.37399	1.03804	0.52713	3.01047	-2.51376	0.00408597	0.382626	DOWN
NONRATT023661.2	5:149622631-149625784	513	4	2	3	0	0	0	0.579334	0.315072	0.36986	0	0	0	0.421422	0	Inf	0.00411598	0.383982	UP
NONRATT002818.2	1:142454755-142455248	494	14	16	17	9	3	3	2.10566	2.61768	2.17648	1.40774	0.567182	0.538242	2.29994	0.83772	1.45706	0.00413232	0.384057	UP
NONRATT019196.2	3:12020227-12024616	1323	28	0	0	0	0	0	1.57242	0	0	0	0	0	0.524141	0	Inf	0.00428936	0.39716	UP
NONRATT021925.2	4:170914250-170932341	780	0	27	0	0	0	0	0	2.79763	0	0	0	0	0.932543	0	Inf	0.00431205	0.39777	UP
NONRATT008294.2	13:67358262-67359342	1081	3	17	12	2	3	1	0.206197	1.27096	0.702084	0.142967	0.259193	0.0819894	0.726414	0.161383	2.1703	0.00435894	0.400601	UP
NONRATT018885.2	3:162159732-162160344	613	9	6	11	3	3	0	1.09086	0.79102	1.13492	0.378109	0.457077	0	1.0056	0.278395	1.85285	0.00442884	0.404021	UP
NONRATT024883.2	6:27565694-27582980	683	0	0	0	26	0	0	0	0	0	2.94159	0	0	0	0.980531	#NAME?	0.00442291	0.404021	DOWN
ENSRNOT00000077103	5:149666567-149707932	315	6	0	7	0	0	0	1.41523	0	1.40547	0	0	0	0.940232	0	Inf	0.00448624	0.406259	UP
NONRATT028868.2	8:97627953-97646950	376	4	7	4	37	9	10	0.790421	1.50466	0.67283	7.60393	2.23529	2.35744	0.989303	4.06555	-2.03897	0.00447877	0.406259	DOWN
NONRATT000357.2	1:72362242-72374584	542	2	1	1	33	1	4	0.274168	0.149182	0.11669	4.70477	0.172377	0.654269	0.180013	1.8438	-3.35651	0.00453429	0.409112	DOWN
NONRATT008900.2	13:82535394-82536331	938	0	43	6	3	0	0	0	3.70491	0.404559	0.247101	0	0	1.36982	0.082367	4.05578	0.00461077	0.4145	UP
NONRATT005890.2	10:82044891-82045945	1055	12	12	30	7	5	3	0.845114	0.919232	1.79847	0.512677	0.442605	0.25203	1.1876	0.402437	1.56122	0.0046603	0.415928	UP
NONRATT012706.2	17:1618720-1628904	947	16	0	15	0	1	2	1.25533	0	1.00179	0	0.098657	0.187182	0.75237	0.0952796	2.9812	0.00464956	0.415928	UP
NONRATT006469.2	11:32454725-32460239	521	3	2	3	8	10	7	0.427829	0.310234	0.364181	1.18654	1.79232	1.19099	0.367414	1.38995	-1.91955	0.00469143	0.4172	DOWN
NONRATT000050.2	1:15799748-15810401	492	17	12	31	11	4	0	2.56726	1.97112	3.98501	1.72758	0.759186	0	2.84113	0.828921	1.77716	0.0047342	0.419494	UP
MSTRG.550.1	1:55653641-55755959	1116	74	41	109	35	18	25	4.92654	2.96915	6.17731	2.42341	1.50621	1.9857	4.691	1.97178	1.2504	0.00475895	0.420182	UP
NONRATT027187.2	7:124413774-124423647	485	0	0	0	4	8	0	0	0	0	0.637307	1.54029	0	0	0.725865	#NAME?	0.00478036	0.42057	DOWN
NONRATT026180.2	7:125607858-125609269	1412	9	18	10	5	3	2	0.473581	1.03029	0.447918	0.273603	0.198433	0.125539	0.650596	0.199192	1.7076	0.00479805	0.420629	UP
NONRATT000863.2	1:143036119-143121096	769	10	4	4	12	29	13	0.966184	0.420369	0.328978	1.20583	3.52154	1.49854	0.571844	2.0753	-1.85963	0.00505727	0.440005	DOWN
NONRATT002862.2	1:146748696-146823762	705	0	25	0	0	0	0	0	2.86598	0	0	0	0	0.955328	0	Inf	0.00505747	0.440005	UP
NONRATT021201.2	4:27776824-27778424	1601	26	0	0	0	0	0	1.20657	0	0	0	0	0	0.402189	0	Inf	0.00510737	0.440005	UP
NONRATT028403.2	8:36754976-36771745	705	1	0	0	0	6	12	0.105389	0	0	0	0.794723	1.50887	0.0351298	0.767863	-4.45008	0.00508097	0.440005	DOWN
NONRATT030358.2	9:113594880-113599736	577	18	9	32	1	10	1	2.31784	1.26063	3.50758	0.133854	1.61837	0.153606	2.36202	0.635277	1.89456	0.00510806	0.440005	UP
NONRATT014364.2	19:55427134-55428550	1417	3	3	3	1	4	70	0.157303	0.171128	0.133901	0.0545053	0.263599	4.37895	0.154111	1.56568	-3.34475	0.00517531	0.44425	DOWN
MSTRG.2246.16	1:181234385-181295160	266	17	1	0	0	0	0	4.74847	0.303973	0	0	0	0	1.68415	0	Inf	0.00537851	0.458509	UP
MSTRG.23135.9	6:133777877-133788886	313	4	4	4	3	2	83	0.949515	1.03279	0.808256	0.740514	0.596677	23.5059	0.930187	8.28103	-3.15422	0.00537494	0.458509	DOWN
NONRATT030878.2	X:14888401-14889626	1226	0	0	0	24	0	0	0	0	0	1.51269	0	0	0	0.504231	#NAME?	0.00546766	0.464507	DOWN
NONRATT014999.2	2:39526368-39527140	773	0	7	5	0	0	0	0	0.731891	0.409095	0	0	0	0.380329	0	Inf	0.00554276	0.469274	UP
NONRATT023962.2	5:173650898-173651881	984	5	8	3	32	5	21	0.377538	0.657039	0.192823	2.51296	0.47454	1.89179	0.409134	1.62643	-1.99106	0.00560088	0.472577	DOWN
NONRATT004528.2	10:59239893-59256277	3378	82	1	1	4	1	1	1.80356	0.0239363	0.0187229	0.091502	0.0276578	0.0262376	0.615406	0.0484658	3.6665	0.00569424	0.47882	UP
NONRATT026517.2	7:12415681-12417319	706	9	10	7	19	16	27	0.947162	1.1447	0.627085	2.07954	2.1164	3.39007	0.906316	2.52867	-1.48029	0.00574834	0.48173	DOWN
NONRATT006197.2	10:95429873-95433437	3565	0	0	27	0	0	0	0	0	0.479002	0	0	0	0.159667	0	Inf	0.00584448	0.488132	UP
ENSRNOT00000091435	19:2391053-2392983	1176	2	1	7	11	10	9	0.12636	0.0687557	0.376465	0.722762	0.794047	0.678373	0.190527	0.731727	-1.94131	0.00602877	0.494408	DOWN
MSTRG.28090.1	MT:6081-9296	297	0	0	0	0	0	22	0	0	0	0	0	6.56615	0	2.18872	#NAME?	0.00609776	0.494408	DOWN
NONRATT008428.2	13:84535624-84536255	632	8	16	8	6	0	0	0.940501	2.0461	0.800583	0.733608	0	0	1.26239	0.244536	2.36804	0.00604137	0.494408	UP
NONRATT009426.2	14:72889040-72890880	1566	4	3	3	4	2	64	0.189782	0.154846	0.121161	0.197378	0.119259	3.62266	0.155263	1.3131	-3.08019	0.00599869	0.494408	DOWN
NONRATT012385.2	17:24463914-24465301	745	4	1	5	0	0	0	0.398924	0.108533	0.42447	0	0	0	0.310642	0	Inf	0.00606036	0.494408	UP
NONRATT015403.2	2:187488628-187489630	1003	6	4	5	1	0	1	0.444464	0.322297	0.315284	0.077003	0	0.0883655	0.360682	0.0551228	2.71	0.00602445	0.494408	UP
NONRATT025209.2	6:108129442-108145865	1061	0	0	0	0	0	22	0	0	0	0	0	1.83803	0	0.612676	#NAME?	0.00609874	0.494408	DOWN
NONRATT026169.2	7:123526765-123527775	1011	37	38	35	207	32	87	2.7191	3.03775	2.18953	15.8214	2.95574	7.62796	2.64879	8.80171	-1.73245	0.00600803	0.494408	DOWN
NONRATT029254.2	9:20857665-20861715	961	0	0	0	0	0	22	0	0	0	0	0	2.02929	0	0.67643	#NAME?	0.00609961	0.494408	DOWN
NONRATT016167.2	2:57593800-57675894	710	8	9	7	2	2	2	0.837178	1.02448	0.623553	0.217672	0.263042	0.249664	0.828405	0.243459	1.76666	0.00614268	0.494656	UP
NONRATT022592.2	5:139980259-139982893	740	0	0	0	23	0	0	0	0	0	2.40169	0	0	0	0.800563	#NAME?	0.00613373	0.494656	DOWN
NONRATT013424.2	18:44642285-44644762	2478	4	70	14	7	6	3	0.119935	2.28303	0.357322	0.218271	0.226101	0.107301	0.920097	0.183891	2.32293	0.00632418	0.504343	UP
NONRATT015397.2	2:187281921-187282320	400	15	16	32	8	9	3	2.78623	3.23284	5.05968	1.54547	2.10117	0.664729	3.69292	1.43712	1.36158	0.00631586	0.504343	UP
NONRATT024368.2	6:93750099-93751129	1031	8	7	9	18	20	17	0.576524	0.548741	0.552099	1.3491	1.81154	1.46159	0.559121	1.54074	-1.46239	0.00631862	0.504343	DOWN
NONRATT017380.2	20:29617311-29648789	746	11	14	17	3	6	4	1.09557	1.51676	1.44126	0.310698	0.751045	0.475354	1.3512	0.512366	1.39899	0.00637697	0.506918	UP
NONRATT000221.2	1:55232310-55236312	564	18	6	10	4	3	2	2.37126	0.859743	1.12138	0.548038	0.496787	0.314293	1.4508	0.453039	1.67914	0.00648651	0.512282	UP
NONRATT008071.2	12:47643561-47646591	473	18	4	21	4	3	3	2.82747	0.683432	2.80796	0.653475	0.592364	0.562139	2.10629	0.602659	1.80529	0.00650661	0.512282	UP
NONRATT018597.2	3:122883066-122891284	860	0	0	25	0	0	0	0	0	1.83855	0	0	0	0.612849	0	Inf	0.00650659	0.512282	UP
NONRATT015835.2	2:250600876-250633910	1735	101	4	4	5	4	5	4.32513	0.186319	0.145812	0.222667	0.215285	0.255472	1.55242	0.231142	2.74767	0.00660201	0.518142	UP
MSTRG.9893.1	15:57911082-57928595	497	2	20	2	1	0	1	0.298992	3.25231	0.254511	0.1554	0	0.178331	1.2686	0.111244	3.51145	0.00670241	0.522704	UP
NONRATT002187.2	1:55654770-55658966	753	39	18	28	13	2	12	3.84809	1.93196	2.35178	1.33402	0.248021	1.41268	2.71061	0.99824	1.44116	0.00668984	0.522704	UP
NONRATT024505.2	6:107633763-107635236	1474	10	6	4	7	62	11	0.504068	0.328965	0.171631	0.366943	3.92792	0.661484	0.334888	1.65211	-2.30256	0.00678693	0.52763	DOWN
NONRATT004254.2	10:38716989-38725068	607	11	9	9	42	32	8	1.34645	1.19833	0.93775	5.34676	4.92299	1.16826	1.16084	3.81267	-1.71563	0.0068762	0.532895	DOWN
NONRATT010502.2	15:40668198-40668953	756	23	0	0	0	0	0	2.26034	0	0	0	0	0	0.753446	0	Inf	0.00695414	0.533914	UP
NONRATT021275.2	4:52345601-52347008	1408	23	0	0	0	0	0	1.21365	0	0	0	0	0	0.404549	0	Inf	0.00695288	0.533914	UP
NONRATT022800.2	5:158069728-158083950	1559	13	2	2	34	12	13	0.61956	0.103677	0.0811367	1.68524	0.718768	0.73918	0.268124	1.04773	-1.96629	0.00692622	0.533914	DOWN
NONRATT015446.2	2:188562082-188565332	536	0	1	17	0	0	0	0	0.150852	2.00594	0	0	0	0.71893	0	Inf	0.00699074	0.535062	UP
NONRATT006734.2	11:86091021-86092915	531	0	0	0	0	4	6	0	0	0	0	0.703427	1.00165	0	0.568358	#NAME?	0.00712049	0.541639	DOWN
NONRATT030464.2	X:17214032-17215107	1076	9	3	62	3	2	6	0.621465	0.225361	3.64429	0.21541	0.173569	0.494308	1.49704	0.294429	2.34612	0.00710563	0.541639	UP
NONRATT030693.2	X:115351001-115352258	1258	4	5	4	6	4	50	0.236247	0.32124	0.2011	0.368554	0.296915	3.52319	0.252862	1.39622	-2.4651	0.00716461	0.543323	DOWN
NONRATT017547.2	20:4426619-4428522	1071	5	10	8	2	0	3	0.34687	0.754583	0.472426	0.144301	0	0.248265	0.524626	0.130855	2.00332	0.00734371	0.555203	UP
NONRATT016834.2	2:226689442-226691502	826	4	2	4	31	8	3	0.359804	0.19568	0.306276	2.90004	0.904406	0.321903	0.287253	1.37545	-2.25951	0.00739424	0.555624	DOWN
NONRATT031122.2	X:88312691-88314544	1854	4	6	18	26	30	15	0.160301	0.26154	0.614039	1.08366	1.51105	0.717175	0.345293	1.10396	-1.6768	0.00738896	0.555624	DOWN
NONRATT000878.2	1:145780248-145781189	942	12	13	15	5	4	4	0.946491	1.11534	1.0071	0.410114	0.396518	0.376448	1.02298	0.39436	1.37519	0.00756416	0.566223	UP
NONRATT001652.2	1:247135301-247136707	1407	41	63	46	47	153	196	2.16504	3.61877	2.06775	2.58124	10.1546	12.3482	2.61718	8.36137	-1.67572	0.0075811	0.566223	DOWN
MSTRG.6547.1	12:3355223-3357699	631	13	7	8	24	9	49	1.53074	0.896596	0.801852	2.93908	1.33196	6.88344	1.07639	3.71816	-1.78838	0.00786874	0.580922	DOWN
NONRATT013595.2	18:73226599-73277805	936	0	0	0	3	3	2	0	0	0	0.247629	0.299346	0.189382	0	0.245452	#NAME?	0.00789539	0.580922	DOWN
NONRATT017569.2	20:5064080-5064600	521	3	2	3	0	0	0	0.427829	0.310234	0.364181	0	0	0	0.367414	0	Inf	0.00789539	0.580922	UP
NONRATT025322.2	6:128758285-128759478	422	0	0	0	2	3	3	0	0	0	0.366225	0.663953	0.630075	0	0.553417	#NAME?	0.00789539	0.580922	DOWN
NONRATT025994.2	7:103907588-103908162	575	3	2	3	0	0	0	0.38765	0.281099	0.329979	0	0	0	0.332909	0	Inf	0.00789539	0.580922	UP
NONRATT005888.2	10:81992926-81997221	668	43	29	25	60	55	109	4.78265	3.50866	2.36699	6.94073	7.68868	14.4641	3.55276	9.69783	-1.44872	0.0081396	0.597113	DOWN
NONRATT021482.2	4:99739650-99742369	563	2	3	12	20	14	11	0.263942	0.430708	1.34805	2.74506	2.32206	1.73184	0.6809	2.26632	-1.73484	0.00822892	0.60188	DOWN
NONRATT026469.2	7:11503728-11507182	691	18	27	35	5	7	15	1.93544	3.15796	3.20349	0.559085	0.946031	1.92423	2.76563	1.14311	1.27464	0.00832084	0.606807	UP
NONRATT005076.2	10:104052824-104053340	517	5	4	5	11	13	11	0.718565	0.625268	0.611664	1.64404	2.34814	1.88593	0.651832	1.95937	-1.58782	0.00847393	0.609123	DOWN
NONRATT005989.2	10:87116826-87117378	553	4	1	5	12	5	13	0.537429	0.146215	0.571845	1.67682	0.84439	2.08387	0.418496	1.53503	-1.87498	0.00851879	0.609123	DOWN
NONRATT006490.2	11:35586021-35588517	2497	11	24	32	5	6	11	0.327311	0.776797	0.810522	0.154717	0.224381	0.39048	0.63821	0.256526	1.31493	0.00852532	0.609123	UP
NONRATT009004.2	13:93095822-93103501	623	30	12	24	77	45	30	3.57771	1.55665	2.43644	9.55058	6.74517	4.26851	2.5236	6.85476	-1.44162	0.00854969	0.609123	DOWN
NONRATT015319.2	2:150729332-150756141	802	1	1	1	1	38	0	0.0926429	0.100819	0.0788604	0.0963018	4.42461	0	0.090774	1.50697	-4.05323	0.00851866	0.609123	DOWN
NONRATT015718.2	2:218951172-218966134	460	0	7	18	0	2	0	0	1.2299	2.47485	0	0.406	0	1.23491	0.135333	3.18982	0.00847393	0.609123	UP
NONRATT016039.2	2:30710644-30735489	1273	13	10	17	42	36	15	0.758754	0.634846	0.844605	2.54948	2.64083	1.04449	0.746068	2.07827	-1.478	0.0085358	0.609123	DOWN
NONRATT030493.2	X:27024783-27032835	743	3	1	12	30	4	23	0.299998	0.108825	1.02147	3.12006	0.502718	2.74398	0.476764	2.12225	-2.15425	0.00850492	0.609123	DOWN
ENSRNOT00000085553	3:71107898-71109960	310	2	4	5	1	0	0	0.479352	1.04279	1.0201	0.249142	0	0	0.847412	0.0830473	3.35106	0.00865314	0.613682	UP
NONRATT011297.2	16:7758240-7784619	748	0	1	0	4	7	1	0	0.108097	0	0.413227	0.873941	0.11849	0.0360324	0.468553	-3.70084	0.00866333	0.613682	DOWN
NONRATT020990.2	4:170947762-170963266	943	2	0	3	4	8	6	0.157581	0	0.201207	0.327777	0.792194	0.564025	0.119596	0.561332	-2.23068	0.00874472	0.617677	DOWN
NONRATT002329.2	1:78521529-78521940	412	13	8	18	19	22	50	2.3444	1.56924	2.76318	3.56348	4.98654	10.7577	2.22561	6.43591	-1.53194	0.00882033	0.619548	DOWN
NONRATT016303.2	2:116398224-116408328	1329	0	0	0	8	0	3	0	0	0	0.465152	0	0.200069	0	0.22174	#NAME?	0.00882132	0.619548	DOWN
NONRATT010292.2	15:13971382-13974856	1507	19	22	22	0	10	8	0.936756	1.17985	0.9233	0	0.619641	0.470562	1.0133	0.363401	1.47943	0.00892798	0.62524	UP
NONRATT015303.2	2:147853386-148009588	636	11	0	6	0	0	1	1.28506	0	0.596661	0	0	0.139356	0.627239	0.0464521	3.7552	0.00895295	0.62524	UP
NONRATT005600.2	10:56527323-56531443	733	168	239	345	63	90	126	17.0287	26.3517	29.7681	6.64145	11.4659	15.2374	24.3828	11.1149	1.13337	0.00911217	0.629248	UP
NONRATT005877.2	10:81648218-81653382	610	691	285	588	171	154	258	84.1636	37.7598	60.9654	21.6617	23.5754	37.4915	60.9629	27.5762	1.14451	0.00910511	0.629248	UP
NONRATT007881.2	12:24543745-24548614	1353	34	27	69	17	21	6	1.86704	1.61282	3.22541	0.970886	1.44939	0.393108	2.23509	0.937795	1.25299	0.00904738	0.629248	UP
NONRATT017172.2	20:6357941-6358869	929	122	4	7	5	9	6	9.75708	0.347969	0.476558	0.415853	0.904701	0.572524	3.5272	0.631026	2.48275	0.00908313	0.629248	UP
MSTRG.2716.2	1:214596038-214596434	273	0	32	0	0	0	1	0	9.47322	0	0	0	0.324654	3.15774	0.108218	4.86688	0.00922729	0.634698	UP
NONRATT020704.2	4:120672099-120673065	488	42	26	51	12	19	15	6.39448	4.30593	6.60973	1.90017	3.63579	2.72468	5.77005	2.75354	1.06729	0.00924243	0.634698	UP
NONRATT001846.2	1:267505430-267508831	870	29	44	56	1	24	8	2.47657	4.08743	4.07101	0.0887747	2.57611	0.815099	3.545	1.15999	1.61167	0.00935267	0.640489	UP
NONRATT015791.2	2:240626553-240654450	753	2	4	2	43	3	3	0.197343	0.429301	0.167984	4.41264	0.372096	0.35311	0.264876	1.71261	-2.69281	0.00938115	0.640665	DOWN
NONRATT015578.2	2:198305585-198310498	1076	0	5	6	0	0	0	0	0.375576	0.352673	0	0	0	0.24275	0	Inf	0.00942725	0.640692	UP
NONRATT025730.2	7:34313615-34320235	464	0	5	6	0	0	0	0	0.870949	0.817837	0	0	0	0.562928	0	Inf	0.00943337	0.640692	UP
NONRATT017673.2	20:12117830-12118862	901	0	0	0	0	0	18	0	0	0	0	0	1.77085	0	0.590283	#NAME?	0.00946598	0.641145	DOWN
NONRATT029672.2	9:98656853-98658229	1377	2	2	5	4	10	14	0.107915	0.11738	0.229652	0.224469	0.67814	0.901243	0.151649	0.601284	-1.98731	0.00955703	0.645087	DOWN
NONRATT030662.2	X:106713320-106714290	971	7	2	2	22	4	14	0.53563	0.166459	0.13027	1.75079	0.384675	1.27808	0.277453	1.13785	-2.03599	0.00957637	0.645087	DOWN
NONRATT031148.2	X:105818173-105858024	616	9	2	7	1	1	1	1.08555	0.262389	0.718705	0.12538	0.151669	0.143881	0.68888	0.14031	2.29564	0.00964934	0.648236	UP
NONRATT020464.2	4:81244543-81256725	1310	4	47	17	0	9	0	0.226869	2.89959	0.82075	0	0.641578	0	1.31574	0.213859	2.62114	0.00976167	0.654005	UP
NONRATT012489.2	17:44040220-44040900	681	3	1	9	34	4	12	0.327311	0.118732	0.835851	3.858	0.548487	1.56204	0.427298	1.98951	-2.2191	0.00989905	0.660909	DOWN
NONRATT026437.2	7:11217309-11217722	414	14	17	20	8	4	7	2.51255	3.31862	3.05536	1.49321	0.902221	1.49881	2.96218	1.29808	1.19028	0.00991818	0.660909	UP
NONRATT018377.2	3:81853558-81854605	1048	25	16	21	13	4	5	1.77234	1.23391	1.26733	0.958507	0.356412	0.422943	1.42453	0.579287	1.29813	0.00998043	0.661491	UP
NONRATT025255.2	6:115320465-115324150	3686	164	39	17	4	31	4	3.30571	0.855111	0.291694	0.0838561	0.785383	0.0962057	1.48417	0.321815	2.20535	0.00996958	0.661491	UP
NONRATT001172.2	1:192942234-192943292	1059	13	28	11	5	8	2	0.912082	2.13685	0.656947	0.364804	0.70542	0.167385	1.23529	0.412536	1.58226	0.0100651	0.665317	UP
NONRATT007408.2	12:25106057-25109809	3309	611	119	777	129	177	149	13.7189	2.90645	14.8512	3.01246	4.9951	3.99147	10.4922	3.99968	1.39136	0.0101714	0.668767	UP
NONRATT011899.2	16:21364939-21366314	566	26	11	20	8	5	7	3.41292	1.5707	2.23484	1.0922	0.824996	1.0963	2.40615	1.0045	1.26025	0.0101508	0.668767	UP
NONRATT009288.2	14:22952584-22954188	1605	0	2	4	8	5	6	0	0.100705	0.157623	0.385163	0.290933	0.331386	0.0861092	0.335828	-1.96348	0.0102063	0.669287	DOWN
NONRATT011152.2	15:86135887-86142137	863	14	24	54	1	1	17	1.20532	2.24758	3.95746	0.0894948	0.10826	1.74612	2.47012	0.647959	1.93061	0.0102518	0.670222	UP
NONRATT018862.2	3:160083935-160114671	582	3	3	4	6	3	32	0.382987	0.416647	0.434681	0.796633	0.481423	4.87379	0.411438	2.05061	-2.31731	0.0102748	0.670222	DOWN
ENSRNOT00000082634	X:22399389-22399901	387	8	14	17	3	4	5	1.53591	2.92378	2.77825	0.598917	0.965167	1.14533	2.41265	0.90314	1.4176	0.0103043	0.670378	UP
ENSRNOT00000085400	1:233668290-233670164	500	4	5	2	1	0	0	0.594397	0.80824	0.252984	0.154468	0	0	0.551874	0.0514893	3.42199	0.0105592	0.675992	UP
MSTRG.19526.3	4:146546124-146548874	567	18	25	4	2	7	1	2.35872	3.56353	0.44618	0.272569	1.15292	0.156315	2.12281	0.527269	2.00936	0.0105281	0.675992	UP
NONRATT001887.2	1:276715771-276730514	2460	0	0	21	0	0	0	0	0	0.539905	0	0	0	0.179968	0	Inf	0.0105901	0.675992	UP
NONRATT004309.2	10:43487478-43489060	744	5	9	14	26	16	19	0.499325	0.977666	1.19011	2.70042	2.0083	2.26366	0.889035	2.32413	-1.38638	0.0105	0.675992	DOWN
NONRATT014270.2	19:42121038-42123062	686	0	0	7	8	9	8	0	0	0.645368	0.901148	1.22517	1.03373	0.215123	1.05335	-2.29175	0.0106094	0.675992	DOWN
NONRATT017510.2	20:3242492-3246976	4485	147	10	11	16	8	9	2.43519	0.180191	0.155118	0.275669	0.166564	0.177874	0.923499	0.206702	2.15956	0.010466	0.675992	UP
NONRATT022213.2	5:58994799-58997092	1590	15	16	19	7	7	5	0.700939	0.813293	0.75577	0.340173	0.411137	0.27877	0.756667	0.34336	1.13994	0.0105538	0.675992	UP
NONRATT031210.2	7:140541339-140546719	784	6	13	6	9	96	7	0.568619	1.34011	0.484026	0.887017	11.4346	0.791461	0.797585	4.37104	-2.45427	0.0104492	0.675992	DOWN
NONRATT020436.2	4:78041514-78046334	1969	19	4	23	86	46	10	0.716959	0.164176	0.738781	3.37503	2.1816	0.450176	0.539972	2.00227	-1.89068	0.0107572	0.68365	DOWN
MSTRG.17649.1	3:127045178-127069351	232	0	1	3	6	3	9	0	0.34852	0.817837	1.99845	1.20771	3.43865	0.388786	2.21494	-2.51022	0.010854	0.687535	DOWN
NONRATT015295.2	2:144867878-144869627	1750	47	43	99	51	178	246	1.99543	1.98583	3.57795	2.25195	9.4984	12.4606	2.51974	8.07032	-1.67935	0.0109018	0.687535	DOWN
NONRATT028322.2	8:22154510-22164745	1374	0	0	0	0	0	17	0	0	0	0	0	1.09673	0	0.365576	#NAME?	0.0108837	0.687535	DOWN
NONRATT026769.2	7:60335968-60338324	2357	17	29	45	23	211	51	0.53589	0.994392	1.2075	0.75403	8.35969	1.91803	0.912593	3.67725	-2.01058	0.0111343	0.700414	DOWN
NONRATT010204.2	14:113618964-113642813	663	7	4	15	63	1	45	0.78446	0.487577	1.43091	7.34266	0.140917	6.01648	0.900981	4.50002	-2.32036	0.0111881	0.702012	DOWN
NONRATT010406.2	15:33332608-33337237	983	0	65	113	6	0	13	0	5.34408	7.27046	0.471659	0	1.17231	4.20485	0.54799	2.93983	0.0112516	0.702432	UP
NONRATT012645.2	17:82091070-82092691	1622	6	12	12	7	16	85	0.274844	0.597898	0.467912	0.333461	0.921193	4.64526	0.446885	1.96664	-2.13776	0.0112342	0.702432	DOWN
MSTRG.1786.3	1:140108223-140122003	13743	0	29	0	172	527	0	0	0.170544	0	0.967107	3.58094	0	0.0568479	1.51602	-4.73703	0.0113042	0.703935	DOWN
NONRATT021714.2	4:146552011-146552721	711	46	17	35	14	10	13	4.8069	1.93236	3.11338	1.52156	1.31336	1.62079	3.28421	1.48524	1.14486	0.0114166	0.70737	UP
NONRATT025972.2	7:97880373-97880934	562	7	5	6	1	1	2	0.925439	0.719075	0.675225	0.137427	0.166242	0.315411	0.773246	0.20636	1.90576	0.0113883	0.70737	UP
NONRATT020020.2	3:170878920-170879898	979	23	45	16	11	7	12	1.74547	3.71485	1.03364	0.8682	0.66773	1.08657	2.16465	0.874166	1.30816	0.0115335	0.711083	UP
NONRATT021216.2	4:29083111-29092706	689	0	0	0	18	0	0	0	0	0	2.01875	0	0	0	0.672918	#NAME?	0.0115628	0.711083	DOWN
NONRATT021277.2	4:52349906-52350583	678	71	79	121	63	9	17	7.78042	9.41702	11.2874	7.18022	1.23963	2.22257	9.49493	3.54747	1.42037	0.011537	0.711083	UP
NONRATT012664.2	17:85356089-85358090	712	0	2	1	6	5	4	0	0.227011	0.0888287	0.65118	0.655826	0.498053	0.10528	0.601687	-2.51478	0.0116231	0.713016	DOWN
NONRATT000479.2	1:81795949-81797237	898	23	16	23	12	7	5	1.90291	1.44002	1.61989	1.03261	0.72796	0.493591	1.65427	0.751386	1.13857	0.0116598	0.7135	UP
NONRATT018214.2	3:55646738-55647523	786	10	6	3	2	1	1	0.945287	0.616915	0.241397	0.196624	0.118865	0.112762	0.6012	0.14275	2.07435	0.0117176	0.715268	UP
NONRATT022142.2	5:35978978-35982753	2143	8	20	34	68	33	39	0.277367	0.754269	1.00344	2.45198	1.43802	1.61318	0.678358	1.83439	-1.43519	0.0118548	0.721857	DOWN
NONRATT000999.2	1:165170735-165172159	763	0	0	20	0	0	0	0	0	1.65783	0	0	0	0.552608	0	Inf	0.0119799	0.723531	UP
NONRATT016544.2	2:187296984-187301977	678	0	0	20	0	0	0	0	0	1.86566	0	0	0	0.621888	0	Inf	0.011976	0.723531	UP
NONRATT019188.2	3:11813575-11814128	323	0	0	19	0	0	0	0	0	3.72036	0	0	0	1.24012	0	Inf	0.0120579	0.723531	UP
NONRATT023114.2	5:40845103-40846233	1131	2	44	2	3	2	2	0.131387	3.14417	0.111841	0.204934	0.165128	0.15673	1.12913	0.175597	2.68487	0.0120109	0.723531	UP
NONRATT028099.2	8:119524039-119524511	473	0	0	19	0	0	0	0	0	2.54054	0	0	0	0.846846	0	Inf	0.0120538	0.723531	UP
NONRATT028766.2	8:73040329-73047640	453	9	7	20	2	4	4	1.47615	1.2489	2.79232	0.341163	0.824547	0.782812	1.83912	0.649507	1.5016	0.0120326	0.723531	UP
ENSRNOT00000088976	7:26145625-26146763	732	3	3	4	1	0	0	0.304506	0.331268	0.345607	0.105511	0	0	0.327127	0.0351703	3.21742	0.0121826	0.729244	UP
NONRATT017624.2	20:7476720-7478481	566	0	4	5	0	0	0	0	0.571137	0.558711	0	0	0	0.376616	0	Inf	0.0123215	0.735776	UP
NONRATT001606.2	1:240424596-240425362	767	4	70	24	8	9	7	0.387481	7.37595	1.97902	0.805981	1.09579	0.809004	3.24748	0.90359	1.84558	0.0123938	0.738313	UP
ENSRNOT00000076363	1:135135833-135162693	312	6	3	5	0	2	0	1.42884	0.777206	1.01356	0	0.598589	0	1.0732	0.19953	2.42724	0.0124835	0.740087	UP
NONRATT023983.2	6:2610694-2611108	415	2	2	1	14	9	1	0.35807	0.389474	0.1524	2.60681	2.02522	0.213568	0.299981	1.6152	-2.42877	0.0124829	0.740087	DOWN
NONRATT005378.2	10:34155518-34157064	1547	11	11	20	25	26	31	0.52831	0.57467	0.817661	1.24874	1.56947	1.77629	0.640214	1.5315	-1.25832	0.0125999	0.74211	DOWN
NONRATT021694.2	4:144634795-144636302	1508	385	261	54	0	57	52	18.9686	13.9879	2.26478	0	3.52971	3.05665	11.7404	2.19545	2.4189	0.0126076	0.74211	UP
NONRATT029617.2	9:93545374-93549208	1179	341	85	75	46	70	38	21.489	5.82666	4.02328	3.01491	5.54435	2.85701	10.4463	3.80542	1.45687	0.0125655	0.74211	UP
MSTRG.11822.2	17:77113998-77114428	339	12	1	0	0	0	0	2.63007	0.238515	0	0	0	0	0.956196	0	Inf	0.0128229	0.747657	UP
NONRATT022256.2	5:63782998-63783521	524	13	5	8	17	22	18	1.84331	0.771222	0.965588	2.50689	3.92072	3.04491	1.19337	3.1575	-1.40374	0.0128168	0.747657	DOWN
NONRATT029492.2	9:80830495-80882941	865	2	1	0	2	8	6	0.171791	0.093476	0	0.178667	0.863629	0.614885	0.0884223	0.552394	-2.64321	0.0127688	0.747657	DOWN
NONRATT030864.2	X:10569880-10582322	396	23	28	23	37	55	57	4.31519	5.71446	3.67338	7.21989	12.9698	12.7591	4.56768	10.9829	-1.26573	0.0127978	0.747657	DOWN
NONRATT008251.2	13:52663050-52680902	1027	3	7	0	0	0	0	0.217039	0.550878	0	0	0	0	0.255972	0	Inf	0.0129755	0.753347	UP
NONRATT014807.2	19:56045942-56050216	411	0	0	0	4	0	5	0	0	0	0.752053	0	1.07845	0	0.610169	#NAME?	0.0129814	0.753347	DOWN
NONRATT006829.2	11:25072009-25072619	611	11	6	16	21	22	24	1.33764	0.793609	1.6562	2.65581	3.36245	3.48185	1.26248	3.1667	-1.32672	0.0130817	0.757391	DOWN
MSTRG.19528.1	4:146542623-146547832	518	20	20	12	3	3	11	2.86871	3.12046	1.46516	0.447453	0.540903	1.88229	2.48478	0.956883	1.3767	0.0132436	0.76154	UP
NONRATT001767.2	1:264751535-264752932	1398	39	49	34	11	12	25	2.07268	2.83269	1.53817	0.607989	0.801544	1.58515	2.14785	0.998228	1.10545	0.013369	0.76154	UP
NONRATT002147.2	1:48025030-48025753	405	26	7	9	39	31	26	4.76967	1.39692	1.40547	7.44105	7.14796	5.69054	2.52402	6.75985	-1.42127	0.0132172	0.76154	DOWN
NONRATT003895.2	1:267044313-267045504	1192	0	0	0	17	0	0	0	0	0	1.10202	0	0	0	0.36734	#NAME?	0.0133444	0.76154	DOWN
NONRATT016227.2	2:88762981-88763296	316	3	8	5	2	1	0	0.705376	2.04597	1.00073	0.489072	0.295659	0	1.25069	0.261577	2.25742	0.0132835	0.76154	UP
NONRATT018218.2	3:55923336-55924823	1488	3	3	7	11	12	9	0.149798	0.162963	0.297528	0.571215	0.753064	0.536134	0.20343	0.620138	-1.60806	0.0133512	0.76154	DOWN
NONRATT018507.2	3:112660107-112660694	588	0	16	0	0	0	0	0	2.19921	0	0	0	0	0.73307	0	Inf	0.0133314	0.76154	UP
NONRATT002943.2	1:163160987-163162880	1894	8	4	6	9	18	16	0.313831	0.170678	0.200357	0.367171	0.887505	0.748824	0.228289	0.667833	-1.54863	0.0135025	0.761556	DOWN
NONRATT024550.2	6:122750913-122754198	654	0	0	0	16	0	0	0	0	0	1.89048	0	0	0	0.63016	#NAME?	0.0135233	0.761556	DOWN
NONRATT026291.2	7:142112005-142116397	2114	0	0	0	16	0	0	0	0	0	0.584851	0	0	0	0.19495	#NAME?	0.0135207	0.761556	DOWN
NONRATT028996.2	8:117388905-117392931	729	28	16	29	5	12	10	2.85365	1.77385	2.51596	0.529942	1.53712	1.21591	2.38115	1.09432	1.12162	0.0134228	0.761556	UP
NONRATT029123.2	9:1746437-1747732	1296	5	5	7	23	18	5	0.28665	0.311821	0.341607	1.37133	1.29702	0.34201	0.313359	1.00345	-1.67909	0.0134325	0.761556	DOWN
NONRATT011950.2	16:36078805-36080101	783	5	1	2	0	0	0	0.474454	0.103265	0.161548	0	0	0	0.246423	0	Inf	0.0136915	0.768141	UP
NONRATT018927.2	3:166470765-166471179	415	1	5	5	6	17	9	0.179035	0.973783	0.762	1.11721	3.82532	1.92233	0.638273	2.28828	-1.84202	0.0137024	0.768141	DOWN
NONRATT011173.2	15:89308322-89308697	254	1	1	1	2	14	3	0.292518	0.318334	0.249	0.608452	5.14692	1.04682	0.286617	2.2674	-2.98384	0.0137692	0.770142	DOWN
NONRATT003569.2	1:226601489-226605762	995	54	21	44	6	17	19	4.03226	1.7057	2.79681	0.46597	1.59548	1.69263	2.84493	1.25136	1.18489	0.0139112	0.774727	UP
NONRATT028029.2	8:116733155-116733911	757	5	14	8	2	1	4	0.49075	1.49472	0.668386	0.204157	0.123419	0.468447	0.884619	0.265341	1.73721	0.0139139	0.774727	UP
NONRATT007686.2	12:2588066-2588791	726	116	14	3	4	4	15	11.8713	1.55854	0.261347	0.425749	0.51449	1.83146	4.56371	0.923901	2.3044	0.014105	0.781848	UP
NONRATT014702.2	19:42753987-42754760	774	9	5	11	0	3	3	0.863948	0.522119	0.898846	0	0.362	0.343529	0.761638	0.235176	1.69536	0.0140886	0.781848	UP
NONRATT002758.2	1:134758940-134760650	1711	21	37	58	116	108	40	0.911918	1.7477	2.14393	5.23883	5.8944	2.07229	1.60118	4.40184	-1.45897	0.0143233	0.78689	DOWN
NONRATT006607.2	11:65960246-65960903	658	25	28	31	31	34	161	2.82282	3.4391	2.97968	3.64048	4.82525	21.6891	3.08053	10.0516	-1.70618	0.0142438	0.78689	DOWN
NONRATT013950.2	18:74461064-74462107	1044	11	17	13	7	5	2	0.78285	1.31601	0.787546	0.518079	0.447268	0.16979	0.962134	0.378379	1.34641	0.0143006	0.78689	UP
NONRATT026983.2	7:107895042-107897789	2748	21	30	8	162	25	24	0.567791	0.882299	0.184122	4.55539	0.849544	0.774166	0.544738	2.0597	-1.9188	0.0143079	0.78689	DOWN
NONRATT002949.2	1:163544320-163551251	1794	0	0	0	0	0	15	0	0	0	0	0	0.741161	0	0.247054	#NAME?	0.0145049	0.790131	DOWN
NONRATT006696.2	11:81358692-81371778	534	4	4	2	13	7	8	0.556551	0.605362	0.236877	1.88111	1.22417	1.32797	0.466263	1.47775	-1.66419	0.0144613	0.790131	DOWN
NONRATT018612.2	3:123674967-123679820	621	10	10	5	2	2	3	1.19645	1.30138	0.509227	0.248868	0.30074	0.428167	1.00235	0.325925	1.62078	0.0145001	0.790131	UP
NONRATT027313.2	7:139454938-139469106	3854	0	0	0	0	0	15	0	0	0	0	0	0.345003	0	0.115001	#NAME?	0.0145101	0.790131	DOWN
MSTRG.1672.5	1:122102494-122178034	1684	11	9	0	26	23	11	0.48533	0.431938	0	1.19306	1.27541	0.578995	0.305756	1.01582	-1.73219	0.0147103	0.794037	DOWN
NONRATT014995.2	2:39434671-39471120	1606	114	163	91	32	67	5	5.27393	8.20269	3.58372	1.53969	3.89583	0.275993	5.68678	1.90384	1.5787	0.0146951	0.794037	UP
NONRATT017294.2	20:13003095-13003484	390	3	4	5	6	33	4	0.571535	0.82888	0.810847	1.18882	7.90175	0.909267	0.737087	3.33328	-2.17703	0.014708	0.794037	DOWN
NONRATT021592.2	4:119748627-119756738	864	86	44	57	35	20	23	7.39539	4.11581	4.17248	3.13024	2.16168	2.3597	5.22789	2.55054	1.03543	0.0146593	0.794037	UP
NONRATT006569.2	11:54404816-54441619	1707	1	5	3	7	3	28	0.0435264	0.236743	0.111153	0.316857	0.164141	1.45403	0.130474	0.645008	-2.30555	0.0148256	0.798516	DOWN
NONRATT006996.2	11:61436113-61436438	326	3	6	5	3	55	4	0.683738	1.48741	0.970031	0.710984	15.7547	1.08777	1.04706	5.85116	-2.48238	0.0148761	0.799496	DOWN
NONRATT005490.2	10:46599391-46605469	3285	766	380	762	1227	1376	1093	17.3249	9.34893	14.6709	28.8627	39.1157	29.4936	13.7816	32.4906	-1.23728	0.0149722	0.80257	DOWN
NONRATT007365.2	12:21893975-21895308	1254	4	4	4	1	1	0	0.237	0.257786	0.201742	0.0615901	0.0745041	0	0.232176	0.0453647	2.35557	0.0149983	0.80257	UP
NONRATT005310.2	10:15432012-15432384	373	48	4	3	0	6	0	9.56114	0.866658	0.508681	0	1.50209	0	3.64549	0.500697	2.86411	0.0151512	0.807259	UP
NONRATT012636.2	17:80887574-80891202	838	8	6	12	3	1	4	0.709304	0.578634	0.905671	0.276588	0.111489	0.423167	0.731203	0.270415	1.4351	0.0151361	0.807259	UP
NONRATT016974.2	2:260112355-260116493	985	12	8	28	9	4	0	0.905172	0.656372	1.79786	0.706012	0.379208	0	1.1198	0.36174	1.63022	0.0153799	0.816171	UP
NONRATT028673.2	8:67768274-67771417	3144	540	386	141	140	162	77	12.7611	9.92244	2.83644	3.4409	4.81171	2.17095	8.50666	3.47452	1.29178	0.0153845	0.816171	UP
NONRATT021057.2	4:181971823-182043593	1698	10	27	21	52	37	33	0.437571	1.28513	0.782195	2.36644	2.03487	1.72272	0.834965	2.04134	-1.28973	0.0154271	0.81668	DOWN
NONRATT018221.2	3:55960330-55961139	360	2	2	3	0	0	0	0.412775	0.448977	0.52705	0	0	0	0.462934	0	Inf	0.0157492	0.82665	UP
NONRATT026684.2	7:33968431-33985821	504	0	0	0	3	2	2	0	0	0	0.459883	0.370555	0.351709	0	0.394049	#NAME?	0.0157492	0.82665	DOWN
NONRATT028531.2	8:53837606-53839182	1577	734	25	15	39	18	61	34.5812	1.28124	0.601579	1.91099	1.06591	3.42879	12.1547	2.13523	2.50905	0.0157056	0.82665	UP
NONRATT000890.2	X:156235607-156236596	467	6	0	3	0	0	0	0.954598	0	0.406291	0	0	0	0.45363	0	Inf	0.0158426	0.828035	UP
NONRATT012062.2	16:71121194-71125293	1026	0	3	7	0	0	0	0	0.236343	0.431503	0	0	0	0.222616	0	Inf	0.0158381	0.828035	UP
NONRATT011224.2	16:761102-762091	667	15	10	23	37	27	28	1.6709	1.21163	2.1809	4.28647	3.78007	3.72117	1.68781	3.92924	-1.2191	0.0159577	0.82883	DOWN
NONRATT014072.2	19:19762985-19777240	491	0	0	0	2	2	3	0	0	0	0.314759	0.380366	0.541531	0	0.412219	#NAME?	0.0159584	0.82883	DOWN
NONRATT018768.2	3:148709556-148712496	2941	7	16	26	31	18	71	0.176844	0.439692	0.559129	0.814497	0.571552	2.13995	0.391888	1.17533	-1.58456	0.015956	0.82883	DOWN
NONRATT014907.2	2:18127464-18128516	1053	16	6	5	4	114	8	1.12896	0.460489	0.300314	0.293536	10.1099	0.673444	0.62992	3.69228	-2.55127	0.0160272	0.830658	DOWN
ENSRNOT00000077476	6:2523195-2535701	1541	0	0	0	2	3	2	0	0	0	0.10029	0.181822	0.11503	0	0.132381	#NAME?	0.0160855	0.831935	DOWN
NONRATT003329.2	1:213613511-213614052	542	30	16	137	17	19	16	4.11239	2.38586	15.9867	2.42363	3.27355	2.61674	7.49497	2.77131	1.43535	0.0163413	0.841644	UP
NONRATT023022.2	5:14533779-14534362	584	12	12	19	6	6	4	1.5267	1.6606	2.05766	0.793905	0.959383	0.607216	1.74832	0.786835	1.15184	0.0163295	0.841644	UP
NONRATT005028.2	10:101292766-101294030	1265	92	20	9	19	6	7	5.40349	1.27779	0.449972	1.1606	0.442909	0.490518	2.37708	0.698008	1.76788	0.0166029	0.853342	UP
ENSRNOT00000083969	7:32075910-32084429	734	3	4	6	1	0	1	0.303677	0.440413	0.516998	0.105223	0	0.12075	0.420363	0.0753245	2.48044	0.0167367	0.858434	UP
ENSRNOT00000087389	3:154850173-154851168	668	1	1	2	6	5	4	0.111227	0.121043	0.189359	0.694073	0.699024	0.530859	0.140543	0.641319	-2.19003	0.0168481	0.861616	DOWN
NONRATT001724.2	1:260516749-260517392	644	17	15	12	6	6	5	1.96132	1.88242	1.1785	0.719939	0.869999	0.688268	1.67408	0.759402	1.14043	0.0168685	0.861616	UP
NONRATT026181.2	7:125609986-125612291	2306	8	13	6	4	2	2	0.257761	0.455614	0.16456	0.134039	0.0809887	0.0768695	0.292645	0.097299	1.58866	0.0170621	0.86971	UP
NONRATT020278.2	4:49331636-49333730	2095	9	6	12	4	3	2	0.319187	0.231454	0.362268	0.147539	0.133741	0.0846115	0.304303	0.121964	1.31905	0.017187	0.872478	UP
NONRATT025634.2	7:18515131-18515629	415	15	0	0	0	0	0	2.68553	0	0	0	0	0	0.895176	0	Inf	0.0171778	0.872478	UP
MSTRG.11129.1	17:2935050-3013033	833	18	0	1	33	18	20	1.60551	0	0.0759256	3.0612	2.01793	2.12832	0.56048	2.40248	-2.09979	0.0173985	0.872922	DOWN
NONRATT004289.2	10:40845380-40846250	871	3	3	4	4	35	2	0.255911	0.278402	0.290453	0.354872	3.75252	0.203514	0.274922	1.43697	-2.38593	0.0173816	0.872922	DOWN
NONRATT009237.2	14:12206748-12218916	417	1	4	0	5	5	9	0.178176	0.775212	0	0.926445	1.11978	1.91311	0.317796	1.31978	-2.05412	0.0174076	0.872922	DOWN
NONRATT017205.2	20:7469909-7475515	4276	100	38	38	107	177	107	1.73756	0.718233	0.562056	1.93363	3.86548	2.21814	1.00595	2.67242	-1.40959	0.0173776	0.872922	DOWN
NONRATT022043.2	5:8978018-8980011	703	71	9	15	9	11	7	7.50373	1.03468	1.34949	0.98922	1.46121	0.882654	3.29597	1.11103	1.56881	0.01731	0.872922	UP
NONRATT027204.2	7:126421480-126421960	481	10	12	9	3	3	4	1.54469	2.0162	1.1834	0.481873	0.582511	0.737243	1.58143	0.600543	1.39689	0.0172325	0.872922	UP
NONRATT014894.2	2:12519767-12541273	702	3	4	5	2	0	0	0.31752	0.460489	0.45047	0.220152	0	0	0.409493	0.0733841	2.4803	0.0175077	0.874394	UP
NONRATT026018.2	7:114998048-114998733	686	108	50	105	26	44	35	11.6971	5.89061	9.68061	2.92873	5.98952	4.52264	9.08944	4.4803	1.0206	0.0174934	0.874394	UP
NONRATT002353.2	1:80190292-80191568	424	1	3	3	0	0	0	0.175235	0.571907	0.447496	0	0	0	0.398212	0	Inf	0.0176122	0.876929	UP
NONRATT005064.2	10:104552655-104561879	1501	35	12	27	8	12	7	1.73245	0.646096	1.13767	0.41185	0.746542	0.413395	1.17207	0.523929	1.16162	0.0176648	0.876929	UP
NONRATT008190.2	13:47948592-47958897	695	4	2	2	10	6	7	0.427623	0.232564	0.182003	1.11185	0.806158	0.892814	0.28073	0.93694	-1.73877	0.0176317	0.876929	DOWN
NONRATT012091.2	16:74104570-74105333	764	10	9	13	25	16	21	0.972507	0.952073	1.07618	2.52853	1.95573	2.43654	1.00025	2.30693	-1.20561	0.0178497	0.884328	DOWN
NONRATT003291.2	1:207997768-207998508	741	0	1	0	17	1	0	0	0.109118	0	1.77275	0.126084	0	0.0363728	0.632945	-4.12115	0.0179539	0.884742	DOWN
NONRATT004943.2	10:90929429-90931632	500	0	0	0	10	0	1	0	0	0	1.54547	0	0.177261	0	0.574243	#NAME?	0.0180727	0.884742	DOWN
NONRATT005309.2	10:15417623-15431869	542	59	46	36	32	15	3	8.08782	6.85921	4.20084	4.56227	2.5844	0.490575	6.38263	2.54575	1.32606	0.0180025	0.884742	UP
NONRATT017937.2	3:6797762-6798738	887	0	14	0	0	0	0	0	1.27565	0	0	0	0	0.425217	0	Inf	0.0179923	0.884742	UP
NONRATT020362.2	4:62789128-62790328	547	3	4	5	0	2	0	0.407493	0.590975	0.578117	0	0.341426	0	0.525529	0.113809	2.20716	0.017992	0.884742	UP
NONRATT017039.2	20:3280218-3280654	437	17	3	24	5	3	4	2.89037	0.554893	3.47347	0.884045	0.641163	0.811474	2.30624	0.778894	1.56605	0.0181262	0.885605	UP
MSTRG.6543.1	12:3278168-3285271	297	3	5	2	8	9	10	0.750501	1.36067	0.425899	2.08144	2.82986	2.9845	0.845691	2.63193	-1.63792	0.0183467	0.888284	DOWN
NONRATT009505.2	14:83289663-83290055	393	34	19	6	4	5	9	6.42776	3.90723	0.965588	0.786498	1.18816	2.02994	3.76686	1.33487	1.49667	0.0183607	0.888284	UP
NONRATT010239.2	15:4073544-4074151	608	6	34	12	7	3	5	0.733219	4.51944	1.24828	0.889596	0.460836	0.729021	2.16698	0.693151	1.64444	0.018291	0.888284	UP
NONRATT011593.2	16:71241362-71242459	671	27	16	20	12	1	10	2.98959	1.92718	1.88513	1.38194	0.139237	1.32101	2.2673	0.947395	1.25894	0.0183593	0.888284	UP
NONRATT026186.2	7:125938030-125947979	753	2	1	4	0	0	0	0.197343	0.107379	0.335968	0	0	0	0.213564	0	Inf	0.0182363	0.888284	UP
MSTRG.10845.2	16:66322446-66340615	2810	42	45	47	97	61	97	1.1105	1.29425	1.05785	2.66743	2.02716	3.05991	1.1542	2.58484	-1.16318	0.0184938	0.892974	DOWN
NONRATT026300.2	7:142239123-142243459	742	7	0	3	0	0	0	0.700939	0	0.255712	0	0	0	0.318884	0	Inf	0.0185405	0.893486	UP
NONRATT023739.2	5:155343829-155345494	1666	58	39	95	17	37	19	2.58662	1.89192	3.6065	0.788481	2.07395	1.0109	2.69501	1.29111	1.06168	0.018616	0.895377	UP
NONRATT030105.2	9:70469161-70470430	325	3	1	2	5	5	10	0.685842	0.24879	0.389206	1.1887	1.43676	2.72738	0.44128	1.78428	-2.01558	0.0186697	0.896217	DOWN
NONRATT021585.2	4:119514822-119525127	1224	1	3	4	10	8	4	0.0607023	0.198111	0.206686	0.631319	0.610326	0.289717	0.155167	0.510454	-1.71796	0.0187123	0.896521	DOWN
NONRATT013972.2	18:81428126-81428978	853	10	12	23	35	21	31	0.871038	1.13692	1.70534	3.17061	2.29898	3.22147	1.23777	2.89702	-1.22683	0.0188537	0.89981	DOWN
NONRATT023681.2	5:151461961-151464755	1436	154	56	149	74	40	20	7.96791	3.15171	6.56248	3.982	2.60118	1.2346	5.89403	2.60593	1.17746	0.0188436	0.89981	UP
NONRATT002328.2	1:78520560-78520872	313	9	7	12	14	15	29	2.13641	1.80751	2.42477	3.45632	4.47523	8.21295	2.1229	5.3815	-1.34197	0.019019	0.900809	DOWN
NONRATT006508.2	11:38874137-38881583	672	12	18	13	16	43	34	1.32678	2.16483	1.22351	1.83984	5.97542	4.48483	1.57171	4.10003	-1.3833	0.019056	0.900809	DOWN
NONRATT022002.2	5:189713-190822	846	0	0	16	0	0	0	0	0	1.19614	0	0	0	0.398714	0	Inf	0.0190568	0.900809	UP
NONRATT030858.2	X:10022987-10030535	1783	2	5	2	8	9	8	0.0833422	0.226652	0.0709434	0.346712	0.471378	0.397721	0.126979	0.40527	-1.67429	0.0189433	0.900809	DOWN
NONRATT030997.2	X:53012206-53012773	568	1	2	2	6	3	9	0.130809	0.284563	0.222697	0.816268	0.493289	1.40452	0.21269	0.904692	-2.08868	0.019049	0.900809	DOWN
ENSRNOT00000082478	15:13968313-13974675	1113	0	0	0	14	0	0	0	0	0	0.971993	0	0	0	0.323998	#NAME?	0.0192893	0.901408	DOWN
NONRATT004898.2	10:89073868-89075582	566	0	0	0	14	0	0	0	0	0	1.91136	0	0	0	0.637119	#NAME?	0.019298	0.901408	DOWN
NONRATT012350.2	17:16373682-16381053	1521	93	82	122	49	53	17	4.54287	4.3571	5.07303	2.48939	3.25396	0.990732	4.65767	2.24469	1.05309	0.0192275	0.901408	UP
NONRATT012437.2	17:36132365-36134385	1065	2	0	1	6	3	5	0.13953	0	0.059386	0.435343	0.263087	0.416192	0.0663052	0.371541	-2.48633	0.0192627	0.901408	DOWN
NONRATT013430.2	18:47869024-47877474	543	0	0	0	5	0	3	0	0	0	0.711469	0	0.489672	0	0.40038	#NAME?	0.0193031	0.901408	DOWN
NONRATT020211.2	4:27698369-27702622	805	0	0	0	14	0	0	0	0	0	1.34389	0	0	0	0.447962	#NAME?	0.0193049	0.901408	DOWN
NONRATT020823.2	4:148230187-148256717	374	0	0	0	5	3	0	0	0	0	1.03296	0.749166	0	0	0.594043	#NAME?	0.0193247	0.901408	DOWN
NONRATT013469.2	18:54496749-54497474	726	19	2	3	2	1	1	1.94448	0.222633	0.261347	0.212874	0.128689	0.122081	0.809487	0.154548	2.38895	0.0194166	0.903987	UP
NONRATT000654.2	1:100337855-100338610	756	2	5	7	2	8	44	0.19656	0.53455	0.585611	0.204427	0.988147	5.15912	0.438907	2.11723	-2.27019	0.0195912	0.904901	DOWN
NONRATT001015.2	1:165624995-165649247	831	7	25	35	7	8	8	0.625869	2.43143	2.66379	0.650872	0.898964	0.853353	1.90703	0.801063	1.25134	0.0196558	0.904901	UP
NONRATT003646.2	1:240374890-240381375	823	8	32	12	8	3	5	0.722232	3.14239	0.922178	0.751139	0.340447	0.538572	1.5956	0.543386	1.55405	0.0195541	0.904901	UP
NONRATT008581.2	13:110681156-110684204	3049	18	20	7	34	21	44	0.438633	0.530141	0.145202	0.861691	0.64317	1.2792	0.371325	0.928022	-1.32148	0.0194923	0.904901	DOWN
NONRATT023225.2	5:62165739-62210744	527	10	6	9	0	5	1	1.40986	0.920105	1.0801	0	0.886049	0.168179	1.13669	0.351409	1.69361	0.0196306	0.904901	UP
NONRATT024954.2	6:50889024-50923726	833	0	0	0	0	6	2	0	0	0	0	0.672604	0.212798	0	0.295134	#NAME?	0.0195187	0.904901	DOWN
NONRATT026952.2	7:97902167-97902608	442	12	5	11	4	4	1	2.01718	0.914299	1.574	0.699307	0.845067	0.200522	1.50183	0.581632	1.36854	0.0199775	0.916297	UP
ENSRNOT00000077192	6:108930220-108932547	1374	5	8	6	1	2	2	0.270377	0.470544	0.276184	0.0562111	0.135924	0.129011	0.339035	0.107049	1.66316	0.020093	0.919889	UP
NONRATT012773.2	17:9458055-9458293	239	110	64	103	10	9	64	34.1958	21.6421	27.2569	3.2332	3.5166	23.7368	27.6983	10.1622	1.44658	0.0201581	0.921162	UP
NONRATT009506.2	14:83290313-83293822	3510	131	101	42	21	32	49	2.77294	2.32558	0.75679	0.462308	0.851354	1.23745	1.95177	0.850371	1.19862	0.0203652	0.925494	UP
NONRATT014517.2	19:19898570-19913541	1806	1	0	27	1	1	0	0.0411404	0	0.945539	0.0427652	0.0517321	0	0.328893	0.0314991	3.38424	0.0203301	0.925494	UP
NONRATT030025.2	9:61680530-61682106	656	0	0	0	0	0	13	0	0	0	0	0	1.75668	0	0.585559	#NAME?	0.0203639	0.925494	DOWN
NONRATT021773.2	4:150568017-150568483	467	3	8	11	2	2	2	0.477299	1.38443	1.48974	0.330935	0.399914	0.379574	1.11715	0.370141	1.59368	0.0207739	0.942336	UP
NONRATT009788.2	14:17969430-17971324	1895	5	12	6	6	10	64	0.196041	0.511763	0.200251	0.244665	0.49277	2.99372	0.302685	1.24372	-2.03877	0.0208522	0.943372	DOWN
NONRATT024293.2	6:78172749-78179743	479	8	4	8	0	1	4	1.24091	0.674871	1.0563	0	0.195048	0.740322	0.990695	0.31179	1.66787	0.0208731	0.943372	UP
MSTRG.559.1	1:55702159-55990437	776	32	11	25	13	8	4	3.0638	1.14564	2.03757	1.29448	0.96268	0.456977	2.08234	0.904712	1.20267	0.0209891	0.944414	UP
NONRATT015354.2	2:171294109-171296180	447	8	6	7	3	3	0	1.32975	1.08478	0.99043	0.518525	0.626819	0	1.13498	0.381781	1.57185	0.0210126	0.944414	UP
NONRATT022567.2	5:138185128-138186004	877	19	21	35	6	7	16	1.60968	1.9352	2.52407	0.528666	0.745391	1.61719	2.02299	0.963748	1.06976	0.0209836	0.944414	UP
NONRATT024609.2	6:132105682-132112704	1065	54	45	58	17	35	8	3.76723	3.41487	3.44439	1.23344	3.06896	0.665856	3.54216	1.65608	1.09685	0.021049	0.944414	UP
NONRATT013767.2	18:29875793-29876333	541	4	2	7	0	1	1	0.54935	0.298765	0.818341	0	0.172695	0.163827	0.555485	0.112174	2.30801	0.0211424	0.946348	UP
NONRATT021220.2	4:30544835-30546060	1226	110	42	82	20	35	37	6.66624	2.7687	4.23021	1.26058	2.66594	2.6752	4.55505	2.20057	1.04959	0.0211686	0.946348	UP
NONRATT008271.2	13:56077080-56120395	400	2	5	12	1	1	2	0.371498	1.0103	1.89738	0.193085	0.23357	0.443153	1.09306	0.289936	1.91457	0.0213815	0.954138	UP
NONRATT002424.2	1:82595205-82596678	1474	6	1	33	1	4	1	0.302441	0.0548553	1.41596	0.0523976	0.253405	0.0601293	0.591084	0.121977	2.27675	0.0216606	0.957949	UP
NONRATT003292.2	1:208000147-208001329	1183	0	2	0	17	3	0	0	0.136629	0	1.1104	0.236845	0	0.0455429	0.449083	-3.30169	0.0215851	0.957949	DOWN
NONRATT015293.2	2:144861445-144879103	451	72	58	7	176	105	104	11.8612	10.3935	0.981646	30.1553	21.7411	20.4409	7.74547	24.1124	-1.63835	0.0216556	0.957949	DOWN
NONRATT021870.2	4:161679674-161685000	1555	27	48	46	32	4	3	1.29004	2.49474	1.87094	1.59019	0.240206	0.170991	1.88524	0.66713	1.49871	0.021621	0.957949	UP
NONRATT031079.2	X:74576118-74576754	637	15	19	25	2	8	11	1.7496	2.41058	2.48218	0.242617	1.17275	1.53066	2.21412	0.982006	1.17293	0.0216374	0.957949	UP
NONRATT013857.2	18:57035712-57036881	1170	45	60	31	12	22	22	2.85761	4.14454	1.67575	0.792548	1.75594	1.66679	2.89263	1.40509	1.04172	0.0217685	0.961	UP
NONRATT000227.2	1:55690850-55732803	782	10	7	10	6	1	2	0.950122	0.723468	0.808773	0.592891	0.119473	0.226677	0.827454	0.313014	1.40245	0.0219831	0.966883	UP
NONRATT013519.2	18:60721700-60723290	1591	90	9	23	20	403	71	4.2029	0.457186	0.914305	0.971382	23.6539	3.95575	1.85813	9.52702	-2.35817	0.0220191	0.966883	DOWN
NONRATT015407.2	2:187545998-187546735	738	3	3	6	12	9	7	0.302031	0.328575	0.514195	1.25648	1.13884	0.840794	0.3816	1.07871	-1.49917	0.0219559	0.966883	DOWN
NONRATT007813.2	12:18527775-18531791	1596	31	17	33	0	14	11	1.44312	0.860846	1.30772	0	0.819122	0.61092	1.20389	0.476681	1.33661	0.0220835	0.967886	UP
NONRATT029918.2	9:42941855-42942994	374	2	7	0	0	0	0	0.397324	1.51271	0	0	0	0	0.636676	0	Inf	0.0221202	0.967886	UP
MSTRG.564.1	1:55734117-56032397	750	19	11	7	3	4	5	1.88226	1.18535	0.590296	0.309041	0.498026	0.590993	1.2193	0.46602	1.38759	0.0222738	0.972884	UP
NONRATT001649.2	1:247108082-247138155	1773	20	48	0	0	0	8	0.838123	2.188	0	0	0	0.399964	1.00871	0.133321	2.91953	0.0225208	0.978896	UP
NONRATT004362.2	10:46953840-46954828	767	4	9	11	18	19	13	0.387481	0.948349	0.907049	1.81346	2.31326	1.50245	0.747626	1.87639	-1.32757	0.0225302	0.978896	DOWN
NONRATT023592.2	5:142844312-142845654	872	0	0	15	0	0	0	0	0	1.08795	0	0	0	0.362649	0	Inf	0.0225115	0.978896	UP
NONRATT009920.2	14:47199053-47199525	473	16	0	0	42	20	10	2.5133	0	0	6.86149	3.94861	1.87399	0.837768	4.22803	-2.33536	0.0226392	0.979244	DOWN
NONRATT011045.2	15:51834712-51836666	1390	5	7	0	0	0	1	0.267265	0.407016	0	0	0	0.063763	0.22476	0.0212543	3.40256	0.0227759	0.979244	UP
NONRATT013581.2	18:71056345-71104577	658	6	3	7	10	20	8	0.677504	0.368523	0.67283	1.17437	2.83844	1.07771	0.572952	1.69684	-1.56636	0.0226631	0.979244	DOWN
NONRATT021799.2	4:152860669-152865940	1448	36	8	24	15	0	3	1.84718	0.446496	1.04828	0.800457	0	0.183627	1.11398	0.328028	1.76384	0.0227327	0.979244	UP
NONRATT030004.2	9:58313414-58313754	341	9	3	5	16	12	10	1.96099	0.71111	0.927361	3.62573	3.2861	2.59941	1.19982	3.17041	-1.40185	0.0226166	0.979244	DOWN
NONRATT018783.2	3:150053155-150053624	470	3	1	3	4	7	8	0.474253	0.172036	0.403698	0.657646	1.39087	1.5088	0.349995	1.18577	-1.76042	0.0229525	0.985123	DOWN
NONRATT001553.2	1:226635683-226641330	974	0	0	2	19	0	2	0	0	0.129869	1.50735	0	0.181993	0.0432896	0.563113	-3.70133	0.0231806	0.991471	DOWN
NONRATT023144.2	5:57055064-57059725	420	0	0	0	13	0	0	0	0	0	2.3917	0	0	0	0.797234	#NAME?	0.0231474	0.991471	DOWN
ENSRNOT00000077692	2:29795417-29796180	217	0	0	0	3	3	0	0	0	0	1.06811	1.29119	0	0	0.786434	#NAME?	0.0459293	1	DOWN
ENSRNOT00000079756	18:15553975-15558178	1709	0	15	2	2	0	0	0	0.70935	0.0740153	0.0904311	0	0	0.261122	0.0301437	3.11479	0.0489593	1	UP
ENSRNOT00000080219	4:86698113-86833259	1720	3	0	3	0	0	0	0.129592	0	0.110313	0	0	0	0.0799684	0	Inf	0.042713	1	UP
ENSRNOT00000081263	2:59872784-59879570	2049	7	2	12	1	0	4	0.25383	0.0788832	0.370401	0.0376935	0	0.173067	0.234371	0.0702535	1.73816	0.0410649	1	UP
ENSRNOT00000082432	5:159213152-159214241	798	6	1	3	1	0	0	0.558643	0.101324	0.237767	0.0967845	0	0	0.299245	0.0322615	3.21344	0.0248633	1	UP
ENSRNOT00000082683	X:119194437-119200775	4311	64	135	293	74	69	48	1.10302	2.53087	4.29859	1.32641	1.49465	0.986968	2.64416	1.26934	1.05873	0.028069	1	UP
ENSRNOT00000083597	20:10727513-10729072	1471	0	0	3	0	7	12	0	0	0.128986	0	0.444397	0.723148	0.0429953	0.389182	-3.17819	0.0312164	1	DOWN
ENSRNOT00000087949	5:159981267-159981948	682	0	11	0	0	0	0	0	1.30354	0	0	0	0	0.434514	0	Inf	0.0373201	1	UP
ENSRNOT00000088189	1:84953311-84959283	452	2	5	4	9	7	8	0.328759	0.894071	0.559699	1.53854	1.44626	1.56889	0.594177	1.51789	-1.35311	0.036588	1	DOWN
ENSRNOT00000088248	X:140169619-140171884	1180	2	3	1	0	0	0	0.125931	0.205499	0.0535983	0	0	0	0.128343	0	Inf	0.0346644	1	UP
ENSRNOT00000088948	16:59997072-60000092	941	38	14	60	96	62	56	3.00033	1.20245	4.03269	7.88328	6.15276	5.27519	2.74516	6.43708	-1.22952	0.0334986	1	DOWN
ENSRNOT00000089784	8:8880651-8884462	1204	6	11	14	19	16	19	0.370264	0.738385	0.735419	1.2194	1.24101	1.39881	0.614689	1.28641	-1.06542	0.0494282	1	DOWN
ENSRNOT00000090444	10:102746004-102746493	384	3	6	7	11	10	11	0.580465	1.26275	1.15292	2.21346	2.43177	2.53914	0.998712	2.39479	-1.26176	0.0428788	1	DOWN
ENSRNOT00000090933	18:48827986-48853386	503	38	29	37	82	44	54	5.61294	4.65961	4.65229	12.5971	8.16861	9.51629	4.97495	10.094	-1.02074	0.0433701	1	DOWN
MSTRG.11361.7	17:19158646-19161122	428	36	39	54	68	94	56	6.24932	7.36435	7.97964	12.2771	20.5094	11.598	7.19777	14.7948	-1.03947	0.0480558	1	DOWN
MSTRG.13074.1	19:26441638-26515495	1148	30	25	13	12	12	5	1.94156	1.76003	0.716201	0.807736	0.976097	0.386102	1.4726	0.723311	1.02568	0.0348668	1	UP
MSTRG.15609.2	20:122427-125597	2966	272	63	28	35	42	52	6.81357	1.71666	0.597063	0.911844	1.32234	1.55409	3.04243	1.26276	1.26865	0.0495209	1	UP
MSTRG.15706.1	20:3241379-3268601	395	14	13	17	4	5	9	2.6334	2.65987	2.72198	0.782516	1.18215	2.01966	2.67175	1.32811	1.00841	0.0301584	1	UP
MSTRG.1685.2	1:122069272-122212818	3016	45	44	37	207	41	49	1.10856	1.17907	0.775896	5.30354	1.26947	1.44014	1.02117	2.67105	-1.38718	0.0318809	1	DOWN
MSTRG.17115.1	3:75643286-75643754	254	0	11	0	0	0	0	0	3.50006	0	0	0	0	1.16669	0	Inf	0.0373091	1	UP
MSTRG.20825.1	5:113864144-113867061	1565	42	19	46	58	56	74	1.99393	0.981177	1.85899	2.86381	3.34151	4.19142	1.61137	3.46558	-1.10481	0.0361155	1	DOWN
MSTRG.2246.12	1:180904478-181287202	416	6	0	7	1	0	1	1.07163	0	1.06424	0.185659	0	0.213054	0.711955	0.132904	2.4214	0.0473961	1	UP
MSTRG.23135.6	6:133775588-133789814	862	16	106	10	23	14	2	1.37911	9.93829	0.733713	2.06177	1.51661	0.205639	4.01704	1.26134	1.67117	0.0474504	1	UP
MSTRG.23713.1	7:20280285-20292469	2556	75	107	111	14	11	79	2.18009	3.38328	2.74662	0.42325	0.401889	2.73972	2.77	1.18829	1.221	0.0432572	1	UP
MSTRG.23714.1	7:20280476-20292229	2508	24	5	6	49	38	6	0.710971	0.161132	0.151306	1.50971	1.41489	0.212071	0.341137	1.04556	-1.61585	0.0439087	1	DOWN
MSTRG.2379.3	1:194848452-194924905	476	34	28	53	84	80	47	5.30696	4.75405	7.0421	13.6363	15.6947	8.75249	5.70103	12.6945	-1.15491	0.0272268	1	DOWN
MSTRG.25203.1	8:8470209-8471775	1469	21	21	27	27	50	40	1.06214	1.15533	1.16245	1.42025	3.17848	2.41367	1.12664	2.33747	-1.05292	0.0466506	1	DOWN
MSTRG.26755.5	9:8568097-8627408	1063	0	23	0	24	16	73	0	1.74864	0	1.74465	1.40562	6.08744	0.58288	3.07924	-2.4013	0.0331217	1	DOWN
MSTRG.2743.1	1:215924267-215934216	228	0	1	20	1	0	1	0	0.354635	5.5479	0.338746	0	0.38873	1.96751	0.242492	3.02036	0.0398532	1	UP
MSTRG.27751.1	9:106012063-106041522	606	18	25	17	13	7	6	2.20692	3.33419	1.77423	1.65762	1.07873	0.877682	2.43845	1.20467	1.01732	0.0306086	1	UP
MSTRG.6345.2	11:83313281-83323600	529	34	66	52	3	34	0	4.77526	10.0833	6.217	0.438149	6.00192	0	7.0252	2.14669	1.71043	0.0423193	1	UP
MSTRG.7410.1	13:7676617-7696845	275	16	20	11	10	3	7	4.32288	5.87781	2.52984	2.80994	1.01887	2.25638	4.24351	2.0284	1.06492	0.045212	1	UP
NONRATT000171.2	1:47127291-47129724	2308	0	0	11	0	0	0	0	0	0.301433	0	0	0	0.100478	0	Inf	0.041908	1	UP
NONRATT000183.2	1:49042217-49042565	349	7	4	8	16	10	13	1.49025	0.926256	1.44977	3.54262	2.67564	3.30195	1.28876	3.1734	-1.30005	0.0285728	1	DOWN
NONRATT000257.2	1:60871805-60885661	386	0	1	0	1	1	9	0	0.209473	0	0.200088	0.242042	2.06675	0.0698245	0.836294	-3.58221	0.0291056	1	DOWN
NONRATT000328.2	1:71434826-71435600	446	4	7	4	9	9	13	0.666364	1.2685	0.567229	1.55924	1.88446	2.58381	0.834032	2.00917	-1.26843	0.0437595	1	DOWN
NONRATT000391.2	1:78818388-78818948	561	28	9	21	6	7	9	3.70822	1.29658	2.3675	0.826454	1.16525	1.42204	2.45744	1.13792	1.11076	0.0240387	1	UP
NONRATT000430.2	1:80199097-80199493	397	2	2	4	4	13	4	0.374305	0.407133	0.63724	0.778573	3.0579	0.893234	0.472893	1.57657	-1.73721	0.0463644	1	DOWN
NONRATT000633.2	1:98401578-98403538	804	19	5	13	37	19	16	1.75584	0.502637	1.02263	3.55607	2.2068	1.76402	1.0937	2.50896	-1.19787	0.0464318	1	DOWN
NONRATT000825.2	1:141088563-141092221	3659	67	135	61	61	15	30	1.36046	2.98185	1.05439	1.28823	0.382822	0.726779	1.7989	0.799278	1.17035	0.0283322	1	UP
NONRATT000914.2	X:156993125-156993591	467	4	3	3	5	9	8	0.636399	0.519247	0.406291	0.827254	1.79972	1.51849	0.520646	1.38182	-1.4082	0.0461476	1	DOWN
NONRATT001113.2	1:177338024-177377829	632	2	7	5	2	0	1	0.235125	0.895177	0.500364	0.244536	0	0.140238	0.543555	0.128258	2.08338	0.0297641	1	UP
NONRATT001138.2	1:188592870-188623681	665	7	5	3	2	1	1	0.782101	0.607699	0.28532	0.232401	0.140493	0.133279	0.558374	0.168725	1.72656	0.0340168	1	UP
NONRATT001262.2	1:200202228-200210360	1665	0	0	0	0	0	12	0	0	0	0	0	0.638889	0	0.212963	#NAME?	0.0243301	1	DOWN
NONRATT001272.2	1:201950180-201965457	610	3	8	5	1	3	0	0.365408	1.05988	0.51841	0.126613	0.459325	0	0.647899	0.195313	1.72998	0.0351024	1	UP
NONRATT001287.2	1:203529118-203532733	743	20	10	20	10	6	5	1.99999	1.0877	1.70245	1.04002	0.754077	0.596561	1.59671	0.796886	1.00266	0.036472	1	UP
NONRATT001350.2	1:214317953-214325471	795	0	1	1	18	0	1	0	0.101707	0.0795548	1.74959	0	0.111485	0.0604204	0.620357	-3.35999	0.0329818	1	DOWN
NONRATT001502.2	1:224921804-224924000	749	60	50	23	90	71	103	5.9518	5.39513	1.94213	9.28509	8.85209	12.1898	4.42969	10.109	-1.19036	0.0337724	1	DOWN
NONRATT001584.2	1:234670247-234684477	374	4	5	5	0	0	3	0.794648	1.08054	0.845535	0	0	0.71094	0.906906	0.23698	1.93619	0.0350881	1	UP
NONRATT001779.2	1:265281196-265281747	552	3	0	3	0	0	0	0.403802	0	0.343728	0	0	0	0.249177	0	Inf	0.0427228	1	UP
NONRATT001854.2	1:273144252-273144672	421	2	0	7	0	0	0	0.352967	0	1.0516	0	0	0	0.468188	0	Inf	0.0270885	1	UP
NONRATT002190.2	1:55737019-55737591	573	6	2	3	1	1	0	0.778006	0.28208	0.331131	0.134789	0.163051	0	0.463739	0.0992799	2.22374	0.0351872	1	UP
NONRATT002495.2	1:88095242-88097085	630	2	0	6	0	0	0	0.235872	0	0.602343	0	0	0	0.279405	0	Inf	0.0370092	1	UP
NONRATT002854.2	1:146731460-146736328	625	19	7	13	29	23	20	2.25871	0.905203	1.31552	3.58542	3.43646	2.83662	1.49314	3.28617	-1.13805	0.0343671	1	DOWN
NONRATT002944.2	1:163163319-163169898	1216	6	5	21	2	3	5	0.36661	0.332336	1.09224	0.127094	0.230418	0.36451	0.597063	0.240674	1.3108	0.0488575	1	UP
NONRATT003028.2	1:170216506-170217438	933	13	19	15	17	55	21	1.03526	1.64581	1.01682	1.40794	5.50487	1.9952	1.23263	2.96933	-1.2684	0.0421891	1	DOWN
NONRATT003056.2	1:174949528-174953758	455	0	0	0	0	10	0	0	0	0	0	2.05231	0	0	0.684102	#NAME?	0.0375032	1	DOWN
NONRATT003162.2	1:197908094-197909287	597	0	12	0	0	0	0	0	1.62444	0	0	0	0	0.54148	0	Inf	0.0259017	1	UP
NONRATT003238.2	1:199687762-199691955	1277	65	17	3	8	14	2	3.78183	1.07589	0.148581	0.484093	1.02374	0.138811	1.66877	0.548882	1.60421	0.0492648	1	UP
NONRATT003263.2	1:202574549-202618959	404	0	5	2	0	0	0	0	1.0003	0.313099	0	0	0	0.437799	0	Inf	0.0396499	1	UP
NONRATT003452.2	1:220862474-220863476	516	10	5	9	12	14	19	1.43991	0.783179	1.10313	1.79706	2.53356	3.26388	1.10874	2.5315	-1.19107	0.0455489	1	DOWN
NONRATT003952.2	1:280178352-280233839	740	2	3	4	0	0	1	0.20081	0.327687	0.34187	0	0	0.119771	0.290122	0.0399237	2.86135	0.0234212	1	UP
NONRATT004119.2	10:15486378-15489388	729	0	0	0	10	0	0	0	0	0	1.05999	0	0	0	0.353331	#NAME?	0.0428642	1	DOWN
NONRATT004453.2	10:56260512-56262185	1102	1	1	1	6	4	2	0.0674225	0.0733727	0.0573921	0.420726	0.338947	0.160854	0.0660624	0.306842	-2.2156	0.0477796	1	DOWN
NONRATT004687.2	10:72276272-72277046	775	11	7	8	4	1	4	1.05457	0.730002	0.652862	0.398831	0.120552	0.457567	0.81248	0.32565	1.31901	0.0269231	1	UP
NONRATT004772.2	10:82820296-82829693	552	44	88	55	40	25	13	5.9223	12.8843	6.30169	5.59952	4.22925	2.08765	8.36942	3.97214	1.07521	0.0238245	1	UP
NONRATT004813.2	10:84675706-84677485	381	2	0	6	0	0	0	0.390024	0	0.996001	0	0	0	0.462008	0	Inf	0.0370163	1	UP
NONRATT004851.2	10:86683130-86684935	1806	44	45	165	108	198	178	1.81014	2.01375	5.77833	4.62096	10.238	8.73663	3.20074	7.86519	-1.29708	0.0400558	1	DOWN
NONRATT004870.2	10:87656263-87656625	363	6	9	10	5	0	4	1.22809	2.00381	1.74232	1.06426	0	0.976898	1.65807	0.680387	1.28508	0.0463881	1	UP
NONRATT004944.2	10:90932054-90932929	780	10	11	8	17	21	15	0.952559	1.13976	0.648677	1.68411	2.51414	1.70467	0.913666	1.96764	-1.10673	0.046643	1	DOWN
NONRATT005038.2	10:102414783-102416326	479	2	0	2	7	12	0	0.310228	0	0.264075	1.12917	2.33937	0	0.191434	1.15618	-2.59445	0.0416763	1	DOWN
NONRATT005096.2	10:105787898-105792465	569	0	0	0	10	0	0	0	0	0	1.35806	0	0	0	0.452686	#NAME?	0.0428492	1	DOWN
NONRATT005437.2	10:40336174-40348283	749	15	5	5	15	22	13	1.48798	0.539546	0.422203	1.54748	2.74293	1.53856	0.816575	1.94299	-1.25062	0.0468773	1	DOWN
NONRATT005673.2	10:59887817-59888206	390	5	3	3	12	11	4	0.952559	0.621765	0.486508	2.37764	2.63392	0.909267	0.686944	1.97361	-1.52257	0.0285244	1	DOWN
NONRATT005678.2	10:61457217-61577440	4391	24	13	7	22	90	13	0.406084	0.239273	0.100825	0.387159	1.91402	0.262442	0.248727	0.854542	-1.78059	0.0238267	1	DOWN
NONRATT005699.2	10:64362877-64367683	2236	31	51	25	56	84	64	1.03006	1.84339	0.707134	1.93529	3.50814	2.53716	1.19353	2.6602	-1.1563	0.0380845	1	DOWN
NONRATT005821.2	10:76361727-76365407	3681	8	8	4	21	7	17	0.161477	0.175639	0.068727	0.440832	0.17759	0.409373	0.135281	0.342598	-1.34056	0.0282685	1	DOWN
NONRATT006340.2	10:109243254-109243786	461	4	9	22	30	20	17	0.644682	1.57784	3.01825	5.02864	4.0514	3.26877	1.74692	4.11627	-1.23652	0.0441491	1	DOWN
NONRATT006353.2	10:109526924-109527724	801	0	0	0	0	11	0	0	0	0	0	1.28243	0	0	0.427477	#NAME?	0.0310704	1	DOWN
NONRATT006526.2	11:45888272-45905101	733	11	10	14	31	20	16	1.115	1.10254	1.20797	3.26799	2.54801	1.93489	1.14184	2.58363	-1.17804	0.023554	1	DOWN
NONRATT006856.2	11:31107304-31125824	1239	0	68	0	183	144	91	0	4.43561	0	11.4132	10.8533	6.51048	1.47854	9.5923	-2.69771	0.038525	1	DOWN
NONRATT007657.2	12:52305210-52305730	521	11	0	0	0	0	0	1.5687	0	0	0	0	0	0.522902	0	Inf	0.0366749	1	UP
NONRATT007665.2	12:52710839-52711421	583	0	0	2	4	3	3	0	0	0.216968	0.530178	0.480597	0.456075	0.0723225	0.48895	-2.75717	0.0429588	1	DOWN
NONRATT007733.2	12:9726733-9728332	1600	7	10	9	17	13	17	0.325061	0.505099	0.355759	0.821005	0.758742	0.941814	0.395306	0.840521	-1.08831	0.0455177	1	DOWN
NONRATT007735.2	12:9996610-10000152	1017	3	9	0	130	0	1	0.219173	0.715225	0	9.87755	0	0.087149	0.311466	3.32157	-3.41472	0.0259422	1	DOWN
NONRATT007858.2	12:23482051-23482477	427	0	1	1	6	2	3	0	0.18936	0.148117	1.08581	0.437377	0.622697	0.112492	0.715294	-2.66871	0.0319509	1	DOWN
NONRATT008087.2	12:49315600-49316026	427	0	0	0	2	6	0	0	0	0	0.361936	1.31213	0	0	0.558022	#NAME?	0.0290532	1	DOWN
NONRATT008197.2	13:48763107-48763647	541	5	2	0	0	0	0	0.686687	0.298765	0	0	0	0	0.328484	0	Inf	0.0352395	1	UP
NONRATT008226.2	13:51040914-51041321	408	234	155	47	15	11	107	42.6121	30.7034	7.2857	2.84084	2.51771	23.2469	26.8671	9.53517	1.49451	0.0463893	1	UP
NONRATT008273.2	13:56236409-56236659	251	5	1	1	3	8	10	1.48007	0.322138	0.251976	0.92343	2.97625	3.53146	0.684729	2.47705	-1.85502	0.0464557	1	DOWN
NONRATT008500.2	13:96220098-96223677	373	3	0	3	0	0	0	0.597584	0	0.508681	0	0	0	0.368755	0	Inf	0.0427036	1	UP
NONRATT008720.2	13:51136381-51137480	640	5	3	7	17	13	4	0.580465	0.378888	0.691754	2.05251	1.89685	0.554084	0.550369	1.50115	-1.4476	0.0440816	1	DOWN
NONRATT009065.2	13:99509699-99522200	391	3	4	7	11	8	10	0.570073	0.826761	1.13228	2.17383	1.91059	2.267	0.843039	2.11714	-1.32845	0.0395368	1	DOWN
NONRATT009300.2	14:33335611-33362193	871	7	35	8	5	3	7	0.597126	3.24762	0.580905	0.443545	0.321685	0.712406	1.47522	0.492546	1.5826	0.0292913	1	UP
NONRATT009401.2	14:63148828-63149208	381	4	4	5	8	13	8	0.780048	0.84846	0.830001	1.62254	3.18632	1.86125	0.819503	2.22337	-1.43993	0.0319364	1	DOWN
NONRATT009653.2	14:113868248-113887918	1388	26	15	10	38	32	24	1.39173	0.8734	0.455663	2.11555	2.15292	1.53272	0.906929	1.93373	-1.09232	0.0416832	1	DOWN
NONRATT009999.2	14:79919717-79922403	2687	15	33	44	48	10	199	0.414772	0.992574	1.03566	1.3804	0.347525	6.56489	0.814336	2.76427	-1.7632	0.0423	1	DOWN
NONRATT010051.2	14:82118110-82122379	2546	0	0	0	11	0	0	0	0	0	0.333845	0	0	0	0.111282	#NAME?	0.0344012	1	DOWN
NONRATT010105.2	14:85181572-85184332	2761	91	61	158	6	69	20	2.44879	1.78557	3.61932	0.167925	2.33374	0.642118	2.61789	1.04793	1.32087	0.0380359	1	UP
NONRATT010650.2	15:87540879-87558107	252	5	0	2	0	0	0	1.4742	0	0.501953	0	0	0	0.658717	0	Inf	0.0371376	1	UP
NONRATT010685.2	15:105764134-105795859	966	279	113	204	42	145	36	21.4587	9.45399	13.3564	3.35971	14.0171	3.30348	14.7564	6.89343	1.09804	0.043363	1	UP
NONRATT010713.2	15:291636-292249	614	0	0	0	2	2	2	0	0	0	0.251705	0.304169	0.288699	0	0.281524	#NAME?	0.0314273	1	DOWN
NONRATT010871.2	15:33605654-33611354	964	0	0	14	0	0	0	0	0	0.918511	0	0	0	0.30617	0	Inf	0.0274818	1	UP
NONRATT010910.2	15:34453921-34454756	836	7	3	6	1	1	2	0.622126	0.290058	0.453919	0.0923852	0.111756	0.212035	0.455367	0.138725	1.7148	0.0309144	1	UP
NONRATT011021.2	15:47938284-47938933	531	4	3	0	0	0	0	0.559695	0.456664	0	0	0	0	0.338786	0	Inf	0.0289551	1	UP
NONRATT011328.2	16:9235883-9253451	764	0	0	0	3	1	2	0	0	0	0.303378	0.122288	0.232017	0	0.219228	#NAME?	0.0317588	1	DOWN
NONRATT011390.2	16:20047964-20048382	419	6	6	5	9	12	12	1.06396	1.15727	0.754726	1.65972	2.67437	2.53878	0.991983	2.29096	-1.20756	0.041121	1	DOWN
NONRATT011431.2	16:21160916-21163257	2342	296	21	21	44	13	35	9.39033	0.724669	0.567108	1.45176	0.518355	1.32473	3.5607	1.09828	1.69691	0.040717	1	UP
NONRATT011654.2	16:81089286-81120052	624	9	14	6	2	3	4	1.07163	1.81331	0.608135	0.247671	0.449019	0.568292	1.16436	0.421661	1.46538	0.0305327	1	UP
NONRATT011687.2	16:115141-115738	598	3	2	4	6	6	9	0.37274	0.270287	0.42305	0.775319	0.936922	1.33406	0.355359	1.01543	-1.51474	0.032512	1	DOWN
NONRATT012097.2	16:74851096-74851725	630	0	4	3	0	0	0	0	0.513116	0.301172	0	0	0	0.271429	0	Inf	0.030246	1	UP
NONRATT012315.2	17:13553389-13553974	586	5	4	7	11	13	9	0.633955	0.551644	0.755499	1.45046	2.07165	1.36138	0.647033	1.62783	-1.33104	0.0352494	1	DOWN
NONRATT012410.2	17:30557909-30558653	745	7	7	6	2	3	2	0.698117	0.759398	0.509364	0.207445	0.376091	0.237934	0.655626	0.273824	1.25963	0.0448769	1	UP
NONRATT012479.2	17:43632393-43632703	311	12	0	0	0	0	0	2.86686	0	0	0	0	0	0.955621	0	Inf	0.0303764	1	UP
NONRATT012765.2	17:8516855-8520136	431	4	2	0	0	0	0	0.689555	0.375016	0	0	0	0	0.354857	0	Inf	0.0492305	1	UP
NONRATT012845.2	17:18333192-18333919	728	5	6	6	9	4	32	0.510299	0.666065	0.521259	0.955249	0.513076	3.89635	0.565874	1.78823	-1.65998	0.0362997	1	DOWN
NONRATT013100.2	17:72232541-72234687	262	8	7	2	2	1	1	2.26869	2.15936	0.482794	0.589873	0.356596	0.338285	1.63695	0.428251	1.93448	0.0248192	1	UP
NONRATT013147.2	17:82037707-82058075	499	0	0	0	4	0	3	0	0	0	0.619426	0	0.532849	0	0.384092	#NAME?	0.0282948	1	DOWN
NONRATT013409.2	18:40732512-40778956	557	0	3	3	0	0	0	0	0.435347	0.340643	0	0	0	0.258663	0	Inf	0.0441995	1	UP
NONRATT013522.2	18:61203401-61204095	695	0	1	0	2	3	4	0	0.116341	0	0.22237	0.403148	0.510236	0.0387802	0.378585	-3.28722	0.0252022	1	DOWN
NONRATT013730.2	18:27357777-27374587	833	17	20	12	6	11	0	1.51632	1.94045	0.911107	0.556591	1.23317	0	1.45596	0.596586	1.28717	0.0395958	1	UP
NONRATT013807.2	18:40183626-40213527	726	14	26	16	31	52	26	1.43277	2.89434	1.39385	3.2995	6.68863	3.17448	1.90699	4.38754	-1.20211	0.0313265	1	DOWN
NONRATT014804.2	19:56002837-56009980	881	0	0	14	0	0	0	0	0	1.00504	0	0	0	0.335015	0	Inf	0.0274897	1	UP
NONRATT014857.2	2:1524040-1524887	848	17	5	12	8	0	0	1.4895	0.476557	0.894991	0.728994	0	0	0.953681	0.242998	1.97256	0.0264491	1	UP
NONRATT014893.2	2:12252655-12518648	375	8	6	31	4	4	5	1.58506	1.29305	5.22834	0.82425	0.996052	1.18199	2.70215	1.00076	1.43301	0.0260591	1	UP
NONRATT015148.2	2:91496069-91507607	664	2	15	10	3	1	4	0.223794	1.82572	0.952501	0.349068	0.140705	0.534057	1.00067	0.341277	1.55196	0.04263	1	UP
NONRATT015450.2	2:188638847-188639213	367	2	5	3	11	5	8	0.404902	1.10114	0.516998	2.31599	1.27234	1.93225	0.674348	1.84019	-1.44829	0.0461707	1	DOWN
NONRATT015452.2	2:188753270-188757084	2558	36	20	42	73	33	83	1.04563	0.631899	1.03844	2.20521	1.20472	2.87621	0.905322	2.09538	-1.21071	0.0284234	1	DOWN
NONRATT015525.2	2:195626811-195627536	476	1	2	3	0	0	0	0.156092	0.339562	0.398609	0	0	0	0.298088	0	Inf	0.0314273	1	UP
NONRATT015564.2	2:196591313-196593556	2244	19	11	133	24	16	9	0.629096	0.396174	3.74857	0.826454	0.665853	0.355511	1.59128	0.615939	1.36933	0.0450562	1	UP
NONRATT015589.2	2:198683101-198683811	711	11	88	4	6	6	13	1.1495	10.003	0.355815	0.652096	0.788016	1.62079	3.8361	1.0203	1.91065	0.0267568	1	UP
NONRATT015749.2	2:225564368-225570956	354	6	2	3	0	1	1	1.25931	0.456587	0.535983	0	0.263921	0.250369	0.750628	0.17143	2.13048	0.0352047	1	UP
NONRATT015908.2	2:266157324-266157766	310	5	1	6	1	1	0	1.19838	0.260828	1.22412	0.249142	0.301381	0	0.894442	0.183508	2.28515	0.0394252	1	UP
NONRATT015959.2	2:19781387-19802145	599	4	3	0	10	8	4	0.496157	0.404822	0	1.29004	1.24714	0.59201	0.300326	1.04306	-1.79623	0.0240435	1	DOWN
NONRATT016062.2	2:33880482-33884520	2030	80	85	104	0	38	34	2.92799	3.38406	3.24022	0	1.74805	1.48463	3.18409	1.07756	1.56311	0.0326413	1	UP
NONRATT016156.2	2:55983099-55983804	706	0	0	0	5	2	0	0	0	0	0.547206	0.264532	0	0	0.27058	#NAME?	0.0338282	1	DOWN
NONRATT016192.2	2:60311300-60313984	2685	2	0	0	3	0	12	0.0553442	0	0	0.0863243	0	0.396183	0.0184481	0.160836	-3.12405	0.0391886	1	DOWN
NONRATT016223.2	2:88390912-88402767	988	0	3	9	11	9	11	0	0.245434	0.576128	0.860292	0.850676	0.98687	0.273854	0.899279	-1.71536	0.0250763	1	DOWN
NONRATT016393.2	2:142213297-142228901	710	2	0	5	12	5	4	0.209295	0	0.445395	1.30603	0.657673	0.499456	0.21823	0.821053	-1.91163	0.0314705	1	DOWN
NONRATT016609.2	2:189572175-189573241	612	12	13	11	31	15	23	1.45685	1.71674	1.13678	3.91411	2.2888	3.33134	1.43679	3.17808	-1.14531	0.030932	1	DOWN
NONRATT016825.2	2:225673479-225676025	471	1	2	3	0	0	0	0.157749	0.343167	0.402841	0	0	0	0.301252	0	Inf	0.0314273	1	UP
NONRATT017133.2	20:5346146-5346712	567	6	6	9	2	3	2	0.786239	0.855194	1.00391	0.272569	0.494159	0.31263	0.881779	0.359786	1.29328	0.0315377	1	UP
NONRATT017458.2	20:48339005-48339570	566	6	6	4	12	8	13	0.787628	0.856705	0.446968	1.63831	1.31986	2.03601	0.697101	1.66472	-1.25584	0.0372441	1	DOWN
NONRATT017640.2	20:8899286-8899946	661	38	21	27	19	0	10	4.27127	2.56758	2.58342	2.22111	0	1.34099	3.14076	1.18737	1.40335	0.025997	1	UP
NONRATT017731.2	20:22790939-22791776	838	8	10	30	20	48	24	0.709304	0.96439	2.26418	1.84423	5.34896	2.53867	1.31262	3.24396	-1.3053	0.0447533	1	DOWN
NONRATT017743.2	20:29731831-29734124	2294	4	3	4	4	10	11	0.129555	0.105706	0.110281	0.13474	0.407062	0.425034	0.11518	0.322279	-1.48441	0.0444744	1	DOWN
NONRATT017876.2	3:2573974-2574529	556	2	6	3	7	9	12	0.267265	0.872113	0.341256	0.972796	1.51163	1.91322	0.493545	1.46588	-1.57052	0.0312701	1	DOWN
NONRATT017878.2	3:2624925-2629257	472	6	20	5	3	0	5	0.944486	3.42457	0.669979	0.491061	0	0.939078	1.67968	0.476713	1.81699	0.0260099	1	UP
NONRATT017935.2	3:6539099-6581345	5305	10	2	3	10	43	2	0.140056	0.0304678	0.0357659	0.145661	0.756924	0.033414	0.0687631	0.312	-2.18184	0.0257538	1	DOWN
NONRATT017979.2	3:8487247-8494747	638	12	2	11	5	1	1	1.39748	0.253341	1.09045	0.605529	0.146439	0.138919	0.913758	0.296963	1.62153	0.0441835	1	UP
NONRATT018010.2	3:8964783-8965548	766	5	9	21	3	3	5	0.484984	0.949587	1.7339	0.302586	0.365781	0.578648	1.05616	0.415672	1.34531	0.0321393	1	UP
NONRATT018140.2	3:38669630-38677637	2263	21	30	17	58	80	14	0.689479	1.07139	0.475114	1.98049	3.30123	0.548392	0.745328	1.94337	-1.38262	0.0361046	1	DOWN
NONRATT018180.2	X:111099422-111100100	679	1	3	2	0	0	0	0.109425	0.357126	0.186292	0	0	0	0.217614	0	Inf	0.0334309	1	UP
NONRATT018254.2	3:58512542-58513509	968	3	3	11	13	16	8	0.230267	0.250505	0.718705	1.03772	1.54357	0.732579	0.399826	1.10462	-1.46611	0.0363974	1	DOWN
NONRATT018400.2	3:92670322-92674698	4377	42	0	0	2	0	2	0.712933	0	0	0.0353088	0	0.0404983	0.237644	0.0252691	3.23336	0.0315925	1	UP
NONRATT018796.2	3:150801771-150802853	714	121	117	110	295	122	198	12.5911	13.2434	9.74387	31.9264	15.9562	24.5816	11.8595	24.1547	-1.02627	0.0490348	1	DOWN
NONRATT019096.2	3:4092007-4094885	894	34	19	29	9	104	82	2.82563	1.71761	2.05161	0.777876	10.8633	8.13055	2.19828	6.59058	-1.58403	0.0407352	1	DOWN
NONRATT019298.2	3:37925266-37925608	343	1	3	1	9	1	9	0.216617	0.706963	0.184391	2.02747	0.272385	2.32585	0.369324	1.5419	-2.06175	0.0407591	1	DOWN
NONRATT019331.2	X:112020559-112034246	440	2	14	3	1	2	1	0.337725	2.5716	0.431223	0.175532	0.424454	0.201433	1.11352	0.26714	2.05946	0.0362688	1	UP
NONRATT019532.2	3:94702639-94704697	2059	3	6	4	11	9	9	0.108256	0.2355	0.122867	0.412806	0.408192	0.387454	0.155541	0.402817	-1.37283	0.0267865	1	DOWN
NONRATT019550.2	3:96025516-96064900	534	8	3	21	38	11	19	1.1131	0.454098	2.4872	5.49886	1.92365	3.15387	1.35147	3.52546	-1.38328	0.0454064	1	DOWN
NONRATT019644.2	3:117593559-117598095	430	9	5	5	2	3	1	1.55511	0.939814	0.735419	0.359411	0.6516	0.206118	1.07678	0.40571	1.4082	0.0443138	1	UP
NONRATT019661.2	3:119290823-119292118	336	5	4	5	1	1	1	1.10565	0.962093	0.941161	0.229863	0.27806	0.263781	1.00297	0.257235	1.96312	0.0251093	1	UP
NONRATT019663.2	3:119361649-119365451	3803	100	55	48	265	79	87	1.95367	1.16883	0.798267	5.38452	1.93985	2.02784	1.30692	3.1174	-1.25417	0.0391005	1	DOWN
NONRATT019667.2	3:119583818-119588033	773	3	7	14	4	1	3	0.288355	0.731891	1.14547	0.399862	0.120864	0.343974	0.721904	0.288234	1.32457	0.0497557	1	UP
NONRATT019669.2	3:120761649-120764196	2548	15	13	5	5	4	3	0.437399	0.412342	0.124109	0.15162	0.146593	0.104353	0.324617	0.134189	1.27447	0.0495153	1	UP
NONRATT019697.2	3:123578533-123579206	674	10	18	12	50	18	18	1.10237	2.15841	1.12604	5.73245	2.49397	2.36726	1.46227	3.53123	-1.27196	0.0329499	1	DOWN
NONRATT019897.2	3:156557263-156618004	468	0	0	0	12	0	0	0	0	0	1.98137	0	0	0	0.660457	#NAME?	0.0281961	1	DOWN
NONRATT020071.2	3:175629188-175630209	499	0	0	14	0	0	0	0	0	1.77444	0	0	0	0.591479	0	Inf	0.0274969	1	UP
NONRATT020159.2	4:9892027-9896425	850	1	1	4	7	5	4	0.0874113	0.0951256	0.297628	0.636323	0.54935	0.417193	0.160055	0.534289	-1.73905	0.0289159	1	DOWN
NONRATT020394.2	4:68634949-68645112	786	53	52	59	17	38	9	5.00993	5.3468	4.74748	1.67126	4.51467	1.01497	5.03474	2.4003	1.0687	0.024527	1	UP
NONRATT020723.2	4:122994426-122995460	1035	4	7	74	85	24	120	0.287148	0.54662	4.52194	6.34609	2.16542	10.2774	1.78524	6.26298	-1.81073	0.0480331	1	DOWN
NONRATT020784.2	4:145282871-145284612	446	3	3	0	0	0	0	0.499773	0.543696	0	0	0	0	0.347823	0	Inf	0.0447353	1	UP
NONRATT021131.2	4:10003909-10004653	745	38	1	31	78	55	40	3.78968	0.108533	2.63171	8.09027	6.89401	4.7593	2.17664	6.58119	-1.59625	0.0378829	1	DOWN
NONRATT021157.2	4:16519509-16519835	327	1	2	3	5	5	6	0.227216	0.494287	0.580239	1.18143	1.42798	1.62653	0.433914	1.41198	-1.70224	0.0477072	1	DOWN
NONRATT021186.2	4:27227796-27228179	384	9	8	9	3	4	2	1.7414	1.68366	1.48233	0.603596	0.972707	0.461617	1.6358	0.679307	1.26786	0.0346013	1	UP
NONRATT021218.2	4:30311803-30316551	989	3	8	5	4	0	0	0.225378	0.653718	0.319747	0.312532	0	0	0.399614	0.104177	1.93957	0.0466944	1	UP
NONRATT021282.2	4:55708556-55709869	1314	0	4	5	9	8	6	0	0.246015	0.240662	0.52924	0.568523	0.404776	0.162226	0.500846	-1.62637	0.0257582	1	DOWN
NONRATT021330.2	4:62840547-62841016	470	1	30	11	5	2	3	0.158084	5.15863	1.48023	0.821974	0.397361	0.565727	2.26565	0.595021	1.92891	0.0243385	1	UP
NONRATT021335.2	4:64265991-64307322	539	8	6	9	12	9	31	1.10278	0.89962	1.05606	1.72037	1.55931	5.09817	1.01948	2.79262	-1.45378	0.0309727	1	DOWN
NONRATT021480.2	4:99252264-99255198	402	3	3	0	0	0	0	0.554474	0.603205	0	0	0	0	0.385893	0	Inf	0.0447272	1	UP
NONRATT021497.2	4:100250020-100250500	481	9	9	11	6	2	3	1.39022	1.51223	1.44638	0.96391	0.388274	0.552789	1.44961	0.634991	1.19086	0.0272625	1	UP
NONRATT022204.2	5:58371748-58372061	314	11	16	27	33	31	32	2.60285	4.11827	5.43835	8.12097	9.2195	9.03358	4.05316	8.79135	-1.11704	0.0315227	1	DOWN
NONRATT022275.2	5:69844145-69849113	695	0	0	13	0	0	0	0	0	1.18302	0	0	0	0.39434	0	Inf	0.0337185	1	UP
NONRATT022459.2	5:127080152-127080874	723	5	9	5	1	2	3	0.513828	1.00606	0.437386	0.106824	0.258312	0.367762	0.652426	0.244299	1.41716	0.034948	1	UP
NONRATT022506.2	5:133867066-133870539	1081	6	7	3	2	2	0	0.412394	0.52336	0.175521	0.142967	0.172766	0	0.370425	0.105244	1.81544	0.0285167	1	UP
NONRATT022658.2	5:147541327-147546658	567	0	0	11	0	0	0	0	0	1.227	0	0	0	0.408998	0	Inf	0.0418933	1	UP
NONRATT022707.2	5:151796830-151799878	655	4	11	14	3	4	3	0.453738	1.35728	1.35182	0.353864	0.570259	0.405941	1.05428	0.443355	1.24972	0.0450422	1	UP
NONRATT022862.2	5:166464253-166511494	709	0	12	0	0	0	0	0	1.36783	0	0	0	0	0.455943	0	Inf	0.0258952	1	UP
NONRATT022990.2	5:7627381-7660261	1311	9	5	3	19	15	6	0.510066	0.308253	0.144728	1.11987	1.06846	0.405702	0.321016	0.864678	-1.42952	0.0313555	1	DOWN
NONRATT023042.2	5:22577668-22579742	2075	37	42	22	65	84	54	1.32482	1.63587	0.67056	2.42059	3.78034	2.30684	1.21042	2.83592	-1.22831	0.0237103	1	DOWN
NONRATT023044.2	5:22709154-22710718	1565	9	7	18	25	21	16	0.427282	0.361503	0.72743	1.23437	1.25305	0.906244	0.505405	1.13122	-1.16237	0.0400753	1	DOWN
NONRATT023080.2	5:29579521-29601650	750	8	13	21	5	6	5	0.792529	1.40086	1.77089	0.515104	0.747039	0.590993	1.32143	0.617712	1.09709	0.0292043	1	UP
NONRATT023106.2	5:36679257-36680159	903	20	15	20	41	33	24	1.64562	1.3425	1.4008	3.50849	3.41272	2.35593	1.46297	3.09238	-1.07982	0.0271597	1	DOWN
NONRATT023646.2	5:147927140-147931757	1375	102	53	58	73	327	65	5.51157	3.11523	2.66783	4.10249	22.2082	4.19041	3.76488	10.167	-1.43322	0.0482943	1	DOWN
NONRATT024171.2	6:44225196-44235776	975	17	15	14	17	38	28	1.29548	1.24336	0.908148	1.34729	3.63952	2.54566	1.149	2.51083	-1.12779	0.0441167	1	DOWN
NONRATT024953.2	6:50775936-50782472	741	22	7	6	32	26	16	2.20593	0.763498	0.512114	3.33704	3.27662	1.914	1.16051	2.84255	-1.29243	0.037477	1	DOWN
NONRATT024970.2	6:52601444-52602521	656	0	0	14	0	0	0	0	0	1.34976	0	0	0	0.449921	0	Inf	0.027503	1	UP
NONRATT024976.2	6:55497284-55499344	2061	149	107	143	163	49	1063	5.37138	4.19586	4.38828	6.11133	2.22017	45.7191	4.65184	18.0169	-1.95347	0.0272376	1	DOWN
NONRATT025081.2	6:92136235-92136940	706	10	85	25	142	116	61	1.0524	9.73036	2.23959	15.5421	15.3434	7.65892	4.34078	12.8482	-1.56553	0.0329039	1	DOWN
NONRATT025157.2	6:104280689-104286494	785	55	12	45	11	7	25	5.20561	1.2354	3.62557	1.08276	0.832749	2.82298	3.35553	1.5795	1.08707	0.0452872	1	UP
NONRATT025221.2	6:107531506-107536350	731	0	0	0	0	2	6	0	0	0	0	0.255485	0.727599	0	0.327695	#NAME?	0.027265	1	DOWN
NONRATT025285.2	6:125587555-125594333	366	2	11	5	1	2	2	0.406009	2.429	0.864017	0.211022	0.510273	0.48432	1.23301	0.401872	1.61738	0.0488525	1	UP
NONRATT025286.2	6:125744609-125747260	767	9	24	4	5	3	3	0.871833	2.52889	0.329836	0.503687	0.365304	0.346664	1.24352	0.405218	1.61766	0.0249676	1	UP
NONRATT025363.2	6:135695578-135696572	295	4	2	2	6	6	8	1.00745	0.547904	0.428787	1.57166	1.89925	2.40385	0.661381	1.95826	-1.56602	0.0431395	1	DOWN
NONRATT025672.2	7:25907625-25908501	877	9	9	14	19	28	15	0.762481	0.8294	1.00963	1.67407	2.98145	1.51613	0.86717	2.05721	-1.24631	0.0247857	1	DOWN
NONRATT025685.2	7:26606136-26608147	2012	27	13	16	11	107	25	0.997025	0.52219	0.502951	0.422449	4.9662	1.10141	0.674055	2.16335	-1.68233	0.0367156	1	DOWN
NONRATT025696.2	7:27786642-27786983	342	2	1	1	4	5	4	0.4345	0.236423	0.18493	0.903783	1.36534	1.03688	0.285285	1.102	-1.94966	0.0395275	1	DOWN
NONRATT025702.2	7:28776020-28809132	662	1	1	1	1	5	6	0.112235	0.12214	0.0955378	0.116668	0.705359	0.803437	0.109971	0.541821	-2.30069	0.046223	1	DOWN
NONRATT025816.2	7:60060049-60060692	644	1	19	1	1	0	2	0.115372	2.38438	0.0982081	0.119929	0	0.27525	0.865987	0.131726	2.7168	0.0359553	1	UP
NONRATT026054.2	7:117417873-117419284	335	0	9	14	3	2	0	0	2.17129	2.64312	0.691883	0.557492	0	1.6048	0.416458	1.94615	0.0478608	1	UP
NONRATT026401.2	7:3127688-3128575	888	1	5	5	8	10	7	0.0836707	0.45509	0.356115	0.696157	1.05158	0.698768	0.298292	0.8155	-1.45096	0.0367431	1	DOWN
NONRATT026647.2	7:29086166-29091416	439	0	6	2	0	0	0	0	1.10454	0.288137	0	0	0	0.464227	0	Inf	0.0298763	1	UP
NONRATT026697.2	7:36646010-36648580	640	1	3	2	25	2	1	0.116093	0.378888	0.197644	3.01843	0.291812	0.138485	0.230875	1.14958	-2.31592	0.0426233	1	DOWN
NONRATT026825.2	7:70473259-70476334	658	55	1	15	11	1	3	6.21034	0.122883	1.44178	1.29174	0.141988	0.404091	2.59167	0.612608	2.08084	0.0281415	1	UP
NONRATT027017.2	7:116068688-116069121	434	2	2	0	3	6	5	0.342394	0.372423	0	0.534057	1.29097	1.0213	0.238273	0.948775	-1.99345	0.0347803	1	DOWN
NONRATT027045.2	7:117180656-117187427	959	1	0	4	10	0	9	0.0774761	0	0.2638	0.805771	0	0.831874	0.113759	0.545881	-2.26261	0.0499416	1	DOWN
NONRATT027082.2	7:118473800-118933778	393	2	2	5	1	0	0	0.378115	0.411277	0.804657	0.196524	0	0	0.531349	0.0655081	3.01992	0.0263312	1	UP
NONRATT027093.2	7:119352908-119353300	393	21	1	2	1	1	2	3.97021	0.205742	0.321863	0.196524	0.237731	0.451046	1.49927	0.2951	2.34498	0.0344711	1	UP
NONRATT027157.2	7:123242584-123259570	701	7	10	20	6	5	2	0.741936	1.15287	1.80445	0.661399	0.666117	0.252869	1.23308	0.526795	1.22696	0.0350543	1	UP
NONRATT027191.2	7:124982806-124983197	392	2	1	5	6	9	5	0.379079	0.206267	0.80671	1.18276	2.14405	1.13073	0.464019	1.48584	-1.67903	0.0332631	1	DOWN
NONRATT027712.2	8:59798061-59798796	736	4	1	3	0	1	0	0.403802	0.10986	0.257796	0	0.12694	0	0.257153	0.0423135	2.60344	0.0473842	1	UP
NONRATT027846.2	8:76904645-76940195	403	11	17	28	10	6	7	2.02803	3.40921	4.39427	1.91745	1.39027	1.53972	3.27717	1.61581	1.02019	0.029328	1	UP
NONRATT028200.2	8:130407448-130408679	1232	335	246	400	46	236	35	20.2027	16.1376	20.5346	2.88521	17.8883	2.51829	18.9583	7.76394	1.28797	0.0349823	1	UP
NONRATT028351.2	8:23238644-23250745	443	0	1	0	2	3	4	0	0.182521	0	0.348864	0.632479	0.800483	0.0608403	0.593942	-3.28722	0.0252053	1	DOWN
NONRATT028382.2	8:30020674-30021176	503	1	0	0	3	1	4	0.147713	0	0	0.460797	0.185742	0.704998	0.0492376	0.450512	-3.19373	0.0485314	1	DOWN
NONRATT028580.2	8:58966724-58969493	390	6	4	4	9	11	11	1.14307	0.82888	0.648677	1.78313	2.63392	2.50007	0.873543	2.30571	-1.40026	0.0249321	1	DOWN
NONRATT028681.2	8:68678396-68678901	506	4	1	13	1	1	1	0.587348	0.159796	1.6249	0.152636	0.184641	0.175159	0.790681	0.170812	2.21069	0.0293569	1	UP
NONRATT028800.2	8:85388353-85391416	864	5	10	11	25	15	13	0.429974	0.935369	0.805216	2.23588	1.62123	1.33377	0.72352	1.73029	-1.25791	0.0271796	1	DOWN
NONRATT028833.2	8:93323803-93349109	1461	32	47	15	71	56	61	1.62732	2.59991	0.649343	3.75522	3.57938	3.70103	1.62552	3.67854	-1.17823	0.038266	1	DOWN
NONRATT028914.2	8:111080027-111107585	799	12	0	0	0	0	0	1.11589	0	0	0	0	0	0.371963	0	Inf	0.0303661	1	UP
NONRATT029142.2	9:13485453-13493153	585	9	1	26	4	2	3	1.14307	0.138217	2.81094	0.528365	0.319248	0.454516	1.36407	0.434043	1.65201	0.0384742	1	UP
NONRATT029191.2	9:16625937-16626737	801	34	42	47	7	4	33	3.1537	4.23774	3.71107	0.675249	0.466317	3.6519	3.70083	1.59782	1.21174	0.0318461	1	UP
NONRATT029210.2	9:17087121-17106074	360	0	0	0	5	0	2	0	0	0	1.07313	0	0.492392	0	0.521841	#NAME?	0.0341315	1	DOWN
NONRATT029261.2	9:23352307-23362525	787	1	9	6	13	9	13	0.0944086	0.924248	0.482181	1.27639	1.06794	1.46427	0.500279	1.26953	-1.34349	0.0437909	1	DOWN
NONRATT029317.2	9:43093164-43093465	302	5	4	5	1	1	1	1.23013	1.07041	1.04712	0.255742	0.309365	0.293479	1.11588	0.286195	1.96312	0.0251136	1	UP
NONRATT029357.2	9:51400306-51538063	2757	52	10	1	5	7	0	1.40134	0.29313	0.0229402	0.140126	0.237108	0	0.572471	0.125745	2.1867	0.0364247	1	UP
NONRATT029397.2	9:64103793-64104463	605	20	0	4	1	1	2	2.45618	0	0.418156	0.12766	0.154427	0.292994	0.958113	0.191693	2.3214	0.0369511	1	UP
NONRATT029414.2	9:65534664-65537315	622	4	7	8	13	9	16	0.477811	0.909569	0.813454	1.61498	1.35123	2.28018	0.733611	1.7488	-1.25328	0.0413272	1	DOWN
NONRATT029597.2	9:92704937-92718218	661	0	0	0	12	0	0	0	0	0	1.40285	0	0	0	0.467615	#NAME?	0.0282066	1	DOWN
NONRATT029605.2	9:93034354-93039167	892	2	1	3	0	0	0	0.166591	0.0906466	0.212711	0	0	0	0.156649	0	Inf	0.0314273	1	UP
NONRATT029748.2	9:119581531-119582312	782	14	7	5	20	7	33	1.33017	0.723468	0.404386	1.9763	0.835943	3.74063	0.819342	2.18429	-1.41463	0.0386563	1	DOWN
NONRATT029755.2	9:121864488-121864974	487	6	3	4	5	9	15	0.915395	0.497923	0.519475	0.793281	1.72581	2.73027	0.644264	1.74979	-1.44145	0.0412753	1	DOWN
NONRATT029927.2	9:43388742-43392900	627	2	1	4	6	5	5	0.237	0.128958	0.403484	0.739459	0.744733	0.706929	0.256481	0.730374	-1.50979	0.0491921	1	DOWN
NONRATT029952.2	9:44872253-44872641	389	21	9	5	4	4	4	4.01103	1.86988	0.812931	0.794585	0.960205	0.911604	2.23128	0.888798	1.32794	0.0470972	1	UP
NONRATT030073.2	9:66454056-66483409	740	0	0	0	0	0	10	0	0	0	0	0	1.19783	0	0.399278	#NAME?	0.0354283	1	DOWN
NONRATT030198.2	9:83111222-83117082	2700	36	13	39	112	27	47	0.990634	0.389128	0.913554	3.20539	0.933817	1.54303	0.764439	1.89408	-1.30902	0.0367422	1	DOWN
NONRATT030247.2	9:93371672-93374520	821	25	12	10	7	7	6	2.26238	1.18123	0.770354	0.6588	0.796233	0.647838	1.40466	0.700957	1.00282	0.0482007	1	UP
NONRATT030471.2	X:20101755-20102120	366	17	14	15	9	4	6	3.45107	3.09154	2.59205	1.90006	1.02055	1.45321	3.04489	1.45794	1.06246	0.0267894	1	UP
NONRATT030505.2	X:32310848-32311373	526	2	2	2	4	19	1	0.282508	0.307285	0.240479	0.587631	3.37313	0.168499	0.276757	1.37642	-2.31423	0.0380003	1	DOWN
NONRATT030506.2	X:32311423-32313155	1733	6	6	8	14	39	2	0.25724	0.279801	0.291961	0.624251	2.10154	0.102286	0.276334	0.942691	-1.77037	0.0394121	1	DOWN
NONRATT030897.2	X:15682653-15683492	840	10	11	12	6	5	2	0.884519	1.05835	0.903515	0.551953	0.55589	0.211025	0.948795	0.439623	1.10983	0.0392383	1	UP
NONRATT030926.2	X:21589462-21589867	406	2	5	4	12	8	6	0.366008	0.99537	0.623114	2.28394	1.84	1.31004	0.661497	1.81133	-1.45324	0.0263988	1	DOWN
NONRATT031020.2	X:22302717-22306723	537	23	17	21	6	11	8	3.18215	2.55849	2.47331	0.86339	1.9129	1.32055	2.73798	1.36561	1.00356	0.0235751	1	UP
NONRATT031074.2	X:74371298-74371844	401	4	6	0	18	25	0	0.741143	1.20921	0	3.46863	5.82181	0	0.650119	3.09681	-2.25201	0.038906	1	DOWN
NONRATT031211.2	7:140552647-140555950	1098	11	5	13	22	27	10	0.744349	0.368051	0.748815	1.54828	2.29627	0.807284	0.620405	1.55061	-1.32156	0.0296341	1	DOWN
NONRATT031234.2	X:116752819-116754309	1491	2	5	2	10	8	6	0.0996641	0.27104	0.0848371	0.518266	0.501032	0.356724	0.151847	0.458674	-1.59485	0.0272624	1	DOWN
NONRATT033857.1	X:115401062-115412773	4632	0	0	0	0	9	0	0	0	0	0	0.181448	0	0	0.0604827	#NAME?	0.0458212	1	DOWN
